# Supplementary material for: Whole-genome sequencing of tetraploid potato varieties reveals different strategies for drought tolerance
Source: Sci Rep. 2024 Mar 5;14:5476. doi: 10.1038/s41598-024-55669-3 (PMC10914802; doi:10.1038/s41598-024-55669-3)
Supplement: Supplementary file 2 — Supplementary Information 2. [file 41598_2024_55669_MOESM2_ESM.xlsx]

## Sheet: Tabelle2
Supplementary Table 2: Selected SNPs in candidate genes for drought tolerance to be used for SeqSNP analyses.
For SNPs marked in green, oligos for the SeqSNP analyses could be designed and successfully used. For SNPs marked in orange, the oligo design was successful, but the detected allele frequency was below 5 %.
SNP ID	QTL ID	Chrom	Position	Reference	Alternative Alleles	Type	Gene ID	Gene Description
PGSC0003DMG400012035_SNP1	ST4.03ch01_1	ST4.03ch01	34132169	C	T	stop_gained	PGSC0003DMG400012035	Gene of unknown function
PGSC0003DMG400040083_SNP1	ST4.03ch01_1	ST4.03ch01	34355506	C	A, T	missense_variant	PGSC0003DMG400040083	Pectinesterase inhibitor
PGSC0003DMG400040083_SNP3	ST4.03ch01_1	ST4.03ch01	34355839	C	T	missense_variant	PGSC0003DMG400040083	Pectinesterase inhibitor
PGSC0003DMG400040083_SNP4	ST4.03ch01_1	ST4.03ch01	34355846	G	A	missense_variant	PGSC0003DMG400040083	Pectinesterase inhibitor
PGSC0003DMG400040083_SNP5	ST4.03ch01_1	ST4.03ch01	34355951	G	A	missense_variant	PGSC0003DMG400040083	Pectinesterase inhibitor
PGSC0003DMG400040083_SNP6	ST4.03ch01_1	ST4.03ch01	34355956	T	G	missense_variant	PGSC0003DMG400040083	Pectinesterase inhibitor
PGSC0003DMG400040083_SNP7	ST4.03ch01_1	ST4.03ch01	34355957	C	G	missense_variant	PGSC0003DMG400040083	Pectinesterase inhibitor
PGSC0003DMG400040083_SNP2	ST4.03ch01_1	ST4.03ch01	34356005	C	T	missense_variant	PGSC0003DMG400040083	Pectinesterase inhibitor
PGSC0003DMG400046763_SNP1	ST4.03ch01_1	ST4.03ch01	34521029	G	A	missense_variant	PGSC0003DMG400046763	Transposon protein, CACTA, En/Spm sub-class
PGSC0003DMG400046763_SNP2	ST4.03ch01_1	ST4.03ch01	34522558	A	T	intron_variant	PGSC0003DMG400046763	Transposon protein, CACTA, En/Spm sub-class
PGSC0003DMG400046763_SNP3	ST4.03ch01_1	ST4.03ch01	34522659	T	A	intron_variant	PGSC0003DMG400046763	Transposon protein, CACTA, En/Spm sub-class
PGSC0003DMG400044216_SNP1	ST4.03ch01_1	ST4.03ch01	34796700	G	T	stop_gained	PGSC0003DMG400044216	Gene of unknown function
PGSC0003DMG400036169_SNP1	ST4.03ch01_1	ST4.03ch01	34884161	G	A	stop_gained	PGSC0003DMG400036169	Conserved gene of unknown function
PGSC0003DMG400001272_SNP1	ST4.03ch01_1	ST4.03ch01	34912851	T	C	intron_variant	PGSC0003DMG400001272	ADP-ribosylation factor 1
PGSC0003DMG400001272_SNP2	ST4.03ch01_1	ST4.03ch01	34915337	C	T	intron_variant	PGSC0003DMG400001272	ADP-ribosylation factor 1
PGSC0003DMG400020014_SNP2	ST4.03ch01_1	ST4.03ch01	34969215	A	G	missense_variant	PGSC0003DMG400020014	Ulp1 protease family, C-terminal catalytic domain containing protein
PGSC0003DMG400020014_SNP3	ST4.03ch01_1	ST4.03ch01	34969230	G	A	missense_variant	PGSC0003DMG400020014	Ulp1 protease family, C-terminal catalytic domain containing protein
PGSC0003DMG400020014_SNP4	ST4.03ch01_1	ST4.03ch01	34969270	A	C, G	missense_variant	PGSC0003DMG400020014	Ulp1 protease family, C-terminal catalytic domain containing protein
PGSC0003DMG400020014_SNP1	ST4.03ch01_1	ST4.03ch01	34969676	C	T	missense_variant	PGSC0003DMG400020014	Ulp1 protease family, C-terminal catalytic domain containing protein
PGSC0003DMG400031281_SNP1	ST4.03ch01_1	ST4.03ch01	35079796	A	C	missense_variant	PGSC0003DMG400031281	Calmodulin-binding protein
PGSC0003DMG400031281_SNP3	ST4.03ch01_1	ST4.03ch01	35079819	C	T	stop_gained	PGSC0003DMG400031281	Calmodulin-binding protein
PGSC0003DMG400031281_SNP4	ST4.03ch01_1	ST4.03ch01	35079823	T	A	missense_variant	PGSC0003DMG400031281	Calmodulin-binding protein
PGSC0003DMG400031281_SNP2	ST4.03ch01_1	ST4.03ch01	35080352	C	T	missense_variant	PGSC0003DMG400031281	Calmodulin-binding protein
PGSC0003DMG400043587_SNP1	ST4.03ch01_1	ST4.03ch01	35117208	C	A	stop_gained	PGSC0003DMG400043587	DNAJ heat shock N-terminal domain-containing protein
PGSC0003DMG400042891_SNP1	ST4.03ch01_1	ST4.03ch01	35218591	C	A	stop_gained	PGSC0003DMG400042891	Gene of unknown function
PGSC0003DMG400043073_SNP1	ST4.03ch01_1	ST4.03ch01	35314781	C	A	stop_gained	PGSC0003DMG400043073	Gene of unknown function
PGSC0003DMG400031282_SNP1	ST4.03ch01_1	ST4.03ch01	35427033	C	T	stop_gained	PGSC0003DMG400031282	Heat shock protein DnaJ N-terminal domain-containing protein
PGSC0003DMG401017902_SNP1	ST4.03ch01_1	ST4.03ch01	35476208	T	A, G	3_prime_UTR_variant	PGSC0003DMG402017902	Boron transporter
PGSC0003DMG400006274_SNP1	ST4.03ch01_2	ST4.03ch01	60100340	A	T	stop_gained	PGSC0003DMG400006274	Methyl binding domain protein
PGSC0003DMG400006276_SNP1	ST4.03ch01_2	ST4.03ch01	60239848	C	T	synonymous_variant	PGSC0003DMG400006276	NtPRp27
PGSC0003DMG400006276_SNP2	ST4.03ch01_2	ST4.03ch01	60239998	G	A	intron_variant	PGSC0003DMG400006276	NtPRp27
PGSC0003DMG400006276_SNP4	ST4.03ch01_2	ST4.03ch01	60240299	C	T	synonymous_variant	PGSC0003DMG400006276	NtPRp27
PGSC0003DMG400006277_SNP1	ST4.03ch01_2	ST4.03ch01	60245499	A	G	synonymous_variant	PGSC0003DMG400006277	F-box family protein
PGSC0003DMG400006277_SNP4	ST4.03ch01_2	ST4.03ch01	60245503	A	T	missense_variant	PGSC0003DMG400006277	F-box family protein
PGSC0003DMG400006277_SNP2	ST4.03ch01_2	ST4.03ch01	60245520	C	T	synonymous_variant	PGSC0003DMG400006277	F-box family protein
PGSC0003DMG400006277_SNP5	ST4.03ch01_2	ST4.03ch01	60245588	A	G	missense_variant	PGSC0003DMG400006277	F-box family protein
PGSC0003DMG400006277_SNP6	ST4.03ch01_2	ST4.03ch01	60245623	G	T	missense_variant	PGSC0003DMG400006277	F-box family protein
PGSC0003DMG400006277_SNP7	ST4.03ch01_2	ST4.03ch01	60245832	G	T	missense_variant	PGSC0003DMG400006277	F-box family protein
PGSC0003DMG400006277_SNP8	ST4.03ch01_2	ST4.03ch01	60245880	G	A	stop_gained	PGSC0003DMG400006277	F-box family protein
PGSC0003DMG400006277_SNP9	ST4.03ch01_2	ST4.03ch01	60245908	A	G	missense_variant	PGSC0003DMG400006277	F-box family protein
PGSC0003DMG400006277_SNP10	ST4.03ch01_2	ST4.03ch01	60245941	G	A	missense_variant	PGSC0003DMG400006277	F-box family protein
PGSC0003DMG400006277_SNP11	ST4.03ch01_2	ST4.03ch01	60245975	C	T	missense_variant	PGSC0003DMG400006277	F-box family protein
PGSC0003DMG400006277_SNP12	ST4.03ch01_2	ST4.03ch01	60245996	A	G	missense_variant	PGSC0003DMG400006277	F-box family protein
PGSC0003DMG400006277_SNP3	ST4.03ch01_2	ST4.03ch01	60246056	C	T	missense_variant	PGSC0003DMG400006277	F-box family protein
PGSC0003DMG400006277_SNP13	ST4.03ch01_2	ST4.03ch01	60246091	G	C	missense_variant	PGSC0003DMG400006277	F-box family protein
PGSC0003DMG400006277_SNP14	ST4.03ch01_2	ST4.03ch01	60246173	T	C	missense_variant	PGSC0003DMG400006277	F-box family protein
PGSC0003DMG400006277_SNP15	ST4.03ch01_2	ST4.03ch01	60246193	C	T	missense_variant	PGSC0003DMG400006277	F-box family protein
PGSC0003DMG400006277_SNP16	ST4.03ch01_2	ST4.03ch01	60246470	G	T	missense_variant	PGSC0003DMG400006277	F-box family protein
PGSC0003DMG400006277_SNP17	ST4.03ch01_2	ST4.03ch01	60246500	C	T, CTGTTACCG	missense_variant	PGSC0003DMG400006277	F-box family protein
PGSC0003DMG400006277_SNP18	ST4.03ch01_2	ST4.03ch01	60246505	A	C	missense_variant	PGSC0003DMG400006277	F-box family protein
PGSC0003DMG400006290_SNP3	ST4.03ch01_2	ST4.03ch01	60247636	C	T	missense_variant	PGSC0003DMG400006290	Mads box protein
PGSC0003DMG400006290_SNP4	ST4.03ch01_2	ST4.03ch01	60247638	C	T	missense_variant	PGSC0003DMG400006290	Mads box protein
PGSC0003DMG400006290_SNP5	ST4.03ch01_2	ST4.03ch01	60247639	C	T	missense_variant	PGSC0003DMG400006290	Mads box protein
PGSC0003DMG400006290_SNP6	ST4.03ch01_2	ST4.03ch01	60247690	C	T	missense_variant	PGSC0003DMG400006290	Mads box protein
PGSC0003DMG400006290_SNP7	ST4.03ch01_2	ST4.03ch01	60247704	G	A	missense_variant	PGSC0003DMG400006290	Mads box protein
PGSC0003DMG400006290_SNP8	ST4.03ch01_2	ST4.03ch01	60247732	G	T	missense_variant	PGSC0003DMG400006290	Mads box protein
PGSC0003DMG400006290_SNP9	ST4.03ch01_2	ST4.03ch01	60247733	G	T	missense_variant	PGSC0003DMG400006290	Mads box protein
PGSC0003DMG400006290_SNP1	ST4.03ch01_2	ST4.03ch01	60247736	T	C	synonymous_variant	PGSC0003DMG400006290	Mads box protein
PGSC0003DMG400006290_SNP10	ST4.03ch01_2	ST4.03ch01	60247741	G	C	missense_variant	PGSC0003DMG400006290	Mads box protein
PGSC0003DMG400006290_SNP11	ST4.03ch01_2	ST4.03ch01	60247753	T	C	missense_variant	PGSC0003DMG400006290	Mads box protein
PGSC0003DMG400006290_SNP12	ST4.03ch01_2	ST4.03ch01	60247761	G	A	missense_variant	PGSC0003DMG400006290	Mads box protein
PGSC0003DMG400006290_SNP13	ST4.03ch01_2	ST4.03ch01	60247762	C	T	missense_variant	PGSC0003DMG400006290	Mads box protein
PGSC0003DMG400006290_SNP14	ST4.03ch01_2	ST4.03ch01	60247764	G	A, T	missense_variant	PGSC0003DMG400006290	Mads box protein
PGSC0003DMG400006290_SNP15	ST4.03ch01_2	ST4.03ch01	60247774	A	C	missense_variant	PGSC0003DMG400006290	Mads box protein
PGSC0003DMG400006290_SNP16	ST4.03ch01_2	ST4.03ch01	60247777	C	A, T	missense_variant	PGSC0003DMG400006290	Mads box protein
PGSC0003DMG400006290_SNP17	ST4.03ch01_2	ST4.03ch01	60247795	C	G	missense_variant	PGSC0003DMG400006290	Mads box protein
PGSC0003DMG400006290_SNP18	ST4.03ch01_2	ST4.03ch01	60247801	A	T	missense_variant	PGSC0003DMG400006290	Mads box protein
PGSC0003DMG400006290_SNP19	ST4.03ch01_2	ST4.03ch01	60247802	G	T	missense_variant	PGSC0003DMG400006290	Mads box protein
PGSC0003DMG400006290_SNP2	ST4.03ch01_2	ST4.03ch01	60247982	G	A	synonymous_variant	PGSC0003DMG400006290	Mads box protein
PGSC0003DMG400041956_SNP1	ST4.03ch01_2	ST4.03ch01	60265398	G	T	missense_variant	PGSC0003DMG400041956	Mads box protein
PGSC0003DMG400041956_SNP2	ST4.03ch01_2	ST4.03ch01	60265481	T	G	missense_variant	PGSC0003DMG400041956	Mads box protein
PGSC0003DMG400025827_SNP1	ST4.03ch01_3	ST4.03ch01	85170785	A	G	intron_variant	PGSC0003DMG400025827	Enoyl-CoA-hydratase
PGSC0003DMG400025827_SNP2	ST4.03ch01_3	ST4.03ch01	85172685	G	A	downstream_gene_variant	PGSC0003DMG400025827	Enoyl-CoA-hydratase
PGSC0003DMG400025827_SNP3	ST4.03ch01_3	ST4.03ch01	85173815	G	A	missense_variant	PGSC0003DMG400025827	Enoyl-CoA-hydratase
PGSC0003DMG400025827_SNP4	ST4.03ch01_3	ST4.03ch01	85175140	A	T	stop_gained	PGSC0003DMG400025827	Enoyl-CoA-hydratase
PGSC0003DMG402025828_SNP1	ST4.03ch01_3	ST4.03ch01	85188766	G	T	downstream_gene_variant	PGSC0003DMG402025828	Beta-hydroxyisobutyryl-CoA hydrolase 1
PGSC0003DMG402025828_SNP2	ST4.03ch01_3	ST4.03ch01	85189034	A	T	downstream_gene_variant	PGSC0003DMG402025828	Beta-hydroxyisobutyryl-CoA hydrolase 1
PGSC0003DMG402025828_SNP4	ST4.03ch01_3	ST4.03ch01	85189527	T	A	missense_variant	PGSC0003DMG402025828	Beta-hydroxyisobutyryl-CoA hydrolase 1
PGSC0003DMG402025828_SNP3	ST4.03ch01_3	ST4.03ch01	85189697	T	C	downstream_gene_variant	PGSC0003DMG402025828	Beta-hydroxyisobutyryl-CoA hydrolase 1
PGSC0003DMG402025828_SNP5	ST4.03ch01_3	ST4.03ch01	85189760	A	G	missense_variant	PGSC0003DMG402025828	Beta-hydroxyisobutyryl-CoA hydrolase 1
PGSC0003DMG400025921_SNP1	ST4.03ch01_3	ST4.03ch01	85214996	T	C	3_prime_UTR_variant	PGSC0003DMG400025921	LRR receptor kinase
PGSC0003DMG400025921_SNP2	ST4.03ch01_3	ST4.03ch01	85215919	C	T	synonymous_variant	PGSC0003DMG400025921	LRR receptor kinase
PGSC0003DMG400025921_SNP3	ST4.03ch01_3	ST4.03ch01	85217135	A	C	upstream_gene_variant	PGSC0003DMG400025921	LRR receptor kinase
PGSC0003DMG400025921_SNP4	ST4.03ch01_3	ST4.03ch01	85218018	T	C	missense_variant	PGSC0003DMG400025921	LRR receptor kinase
PGSC0003DMG400025921_SNP5	ST4.03ch01_3	ST4.03ch01	85218400	G	A	missense_variant	PGSC0003DMG400025921	LRR receptor kinase
PGSC0003DMG400025921_SNP6	ST4.03ch01_3	ST4.03ch01	85218576	C	G	missense_variant	PGSC0003DMG400025921	LRR receptor kinase
PGSC0003DMG400025921_SNP7	ST4.03ch01_3	ST4.03ch01	85218799	C	G	missense_variant	PGSC0003DMG400025921	LRR receptor kinase
PGSC0003DMG400025921_SNP8	ST4.03ch01_3	ST4.03ch01	85219278	C	A	missense_variant	PGSC0003DMG400025921	LRR receptor kinase
PGSC0003DMG400025921_SNP9	ST4.03ch01_3	ST4.03ch01	85219438	T	C	missense_variant	PGSC0003DMG400025921	LRR receptor kinase
PGSC0003DMG400003612_SNP1	ST4.03ch02_1	ST4.03ch02	40080072	T	C	5_prime_UTR_variant	PGSC0003DMG400003612	Glycosyltransferase
PGSC0003DMG400003612_SNP2	ST4.03ch02_1	ST4.03ch02	40080362	C	T	missense_variant	PGSC0003DMG400003612	Glycosyltransferase
PGSC0003DMG400003612_SNP4	ST4.03ch02_1	ST4.03ch02	40080551	A	G	missense_variant	PGSC0003DMG400003612	Glycosyltransferase
PGSC0003DMG400003612_SNP3	ST4.03ch02_1	ST4.03ch02	40082723	G	A	upstream_gene_variant	PGSC0003DMG400003612	Glycosyltransferase
PGSC0003DMG400003531_SNP1	ST4.03ch02_1	ST4.03ch02	40090177	T	C	3_prime_UTR_variant	PGSC0003DMG400003531	Dhn1 protein
PGSC0003DMG400003531_SNP3	ST4.03ch02_1	ST4.03ch02	40090405	C	T	missense_variant	PGSC0003DMG400003531	Dhn1 protein
PGSC0003DMG400003531_SNP2	ST4.03ch02_1	ST4.03ch02	40090781	A	T	synonymous_variant	PGSC0003DMG400003531	Dhn1 protein
PGSC0003DMG400003530_SNP1	ST4.03ch02_1	ST4.03ch02	40093304	T	C	3_prime_UTR_variant	PGSC0003DMG400003530	Abscisic acid and environmental stress-inducible protein TAS14
PGSC0003DMG400003530_SNP2	ST4.03ch02_1	ST4.03ch02	40093375	T	C	3_prime_UTR_variant	PGSC0003DMG400003530	Abscisic acid and environmental stress-inducible protein TAS14
PGSC0003DMG400003530_SNP7	ST4.03ch02_1	ST4.03ch02	40093671	C	T	missense_variant	PGSC0003DMG400003530	Abscisic acid and environmental stress-inducible protein TAS14
PGSC0003DMG400003530_SNP8	ST4.03ch02_1	ST4.03ch02	40093672	C	G	missense_variant	PGSC0003DMG400003530	Abscisic acid and environmental stress-inducible protein TAS14
PGSC0003DMG400003530_SNP4	ST4.03ch02_1	ST4.03ch02	40093679	T	A	missense_variant	PGSC0003DMG400003530	Abscisic acid and environmental stress-inducible protein TAS14
PGSC0003DMG400003530_SNP5	ST4.03ch02_1	ST4.03ch02	40093681	C	A	stop_gained	PGSC0003DMG400003530	Abscisic acid and environmental stress-inducible protein TAS14
PGSC0003DMG400003530_SNP6	ST4.03ch02_1	ST4.03ch02	40094009	C	A, G	missense_variant	PGSC0003DMG400003530	Abscisic acid and environmental stress-inducible protein TAS14
PGSC0003DMG400003530_SNP9	ST4.03ch02_1	ST4.03ch02	40094126	C	T	missense_variant	PGSC0003DMG400003530	Abscisic acid and environmental stress-inducible protein TAS14
PGSC0003DMG400003530_SNP3	ST4.03ch02_1	ST4.03ch02	40094157	G	T	missense_variant	PGSC0003DMG400003530	Abscisic acid and environmental stress-inducible protein TAS14
PGSC0003DMG400003522_SNP1	ST4.03ch02_1	ST4.03ch02	40242457	A	G	3_prime_UTR_variant	PGSC0003DMG400003522	Galactinol synthase
PGSC0003DMG400003522_SNP2	ST4.03ch02_1	ST4.03ch02	40242824	A	C	synonymous_variant	PGSC0003DMG400003522	Galactinol synthase
PGSC0003DMG400003514_SNP1	ST4.03ch02_1	ST4.03ch02	40317619	C	A	stop_gained	PGSC0003DMG400003514	Inorganic pyrophosphatase
PGSC0003DMG400003603_SNP1	ST4.03ch02_1	ST4.03ch02	40335918	T	G	synonymous_variant	PGSC0003DMG400003603	Syntaxin
PGSC0003DMG400003512_SNP4	ST4.03ch02_1	ST4.03ch02	40341405	T	G	missense_variant	PGSC0003DMG400003512	Laccase
PGSC0003DMG400003512_SNP1	ST4.03ch02_1	ST4.03ch02	40341843	C	G	missense_variant	PGSC0003DMG400003512	Laccase
PGSC0003DMG400003512_SNP5	ST4.03ch02_1	ST4.03ch02	40342248	C	T	missense_variant	PGSC0003DMG400003512	Laccase
PGSC0003DMG400003512_SNP2	ST4.03ch02_1	ST4.03ch02	40342845	T	C	upstream_gene_variant	PGSC0003DMG400003512	Laccase
PGSC0003DMG400003512_SNP6	ST4.03ch02_1	ST4.03ch02	40342905	G	A	missense_variant	PGSC0003DMG400003512	Laccase
PGSC0003DMG400003512_SNP3	ST4.03ch02_1	ST4.03ch02	40343970	T	C	upstream_gene_variant	PGSC0003DMG400003512	Laccase
PGSC0003DMG400003512_SNP7	ST4.03ch02_1	ST4.03ch02	40346310	C	G	missense_variant	PGSC0003DMG400003512	Laccase
PGSC0003DMG400003512_SNP8	ST4.03ch02_1	ST4.03ch02	40346446	T	A	missense_variant	PGSC0003DMG400003512	Laccase
PGSC0003DMG400003512_SNP9	ST4.03ch02_1	ST4.03ch02	40347673	G	T	missense_variant	PGSC0003DMG400003512	Laccase
PGSC0003DMG400003600_SNP1	ST4.03ch02_1	ST4.03ch02	40383288	T	C	downstream_gene_variant	PGSC0003DMG400003600	Late embryogenesis abundant
PGSC0003DMG400003600_SNP2	ST4.03ch02_1	ST4.03ch02	40384208	A	T	downstream_gene_variant	PGSC0003DMG400003600	Late embryogenesis abundant
PGSC0003DMG400003600_SNP6	ST4.03ch02_1	ST4.03ch02	40384397	G	A	missense_variant	PGSC0003DMG400003600	Late embryogenesis abundant
PGSC0003DMG400003600_SNP7	ST4.03ch02_1	ST4.03ch02	40384601	G	A	missense_variant	PGSC0003DMG400003600	Late embryogenesis abundant
PGSC0003DMG400003600_SNP4	ST4.03ch02_1	ST4.03ch02	40384646	G	A	missense_variant	PGSC0003DMG400003600	Late embryogenesis abundant
PGSC0003DMG400003600_SNP5	ST4.03ch02_1	ST4.03ch02	40384662	C	G	missense_variant	PGSC0003DMG400003600	Late embryogenesis abundant
PGSC0003DMG400003600_SNP8	ST4.03ch02_1	ST4.03ch02	40384743	G	A	missense_variant	PGSC0003DMG400003600	Late embryogenesis abundant
PGSC0003DMG400003600_SNP3	ST4.03ch02_1	ST4.03ch02	40385244	G	A	missense_variant	PGSC0003DMG400003600	Late embryogenesis abundant
PGSC0003DMG400001373_SNP1	ST4.03ch02_2	ST4.03ch02	45417579	T	G	3_prime_UTR_variant	PGSC0003DMG400001373	Phospholipase C
PGSC0003DMG400001373_SNP2	ST4.03ch02_2	ST4.03ch02	45419154	T	C	downstream_gene_variant	PGSC0003DMG400001373	Phospholipase C
PGSC0003DMG400001368_SNP1	ST4.03ch02_2	ST4.03ch02	45458791	A	T	missense_variant	PGSC0003DMG400001368	FERONIA receptor-like kinase
PGSC0003DMG400001368_SNP9	ST4.03ch02_2	ST4.03ch02	45459010	G	T	missense_variant	PGSC0003DMG400001368	FERONIA receptor-like kinase
PGSC0003DMG400001368_SNP10	ST4.03ch02_2	ST4.03ch02	45459064	G	C	missense_variant	PGSC0003DMG400001368	FERONIA receptor-like kinase
PGSC0003DMG400001368_SNP4	ST4.03ch02_2	ST4.03ch02	45459632	A	C	missense_variant	PGSC0003DMG400001368	FERONIA receptor-like kinase
PGSC0003DMG400001368_SNP11	ST4.03ch02_2	ST4.03ch02	45460522	G	T	missense_variant	PGSC0003DMG400001368	FERONIA receptor-like kinase
PGSC0003DMG400001368_SNP2	ST4.03ch02_2	ST4.03ch02	45460529	A	G	missense_variant	PGSC0003DMG400001368	FERONIA receptor-like kinase
PGSC0003DMG400001368_SNP12	ST4.03ch02_2	ST4.03ch02	45460574	T	A	missense_variant	PGSC0003DMG400001368	FERONIA receptor-like kinase
PGSC0003DMG400001368_SNP13	ST4.03ch02_2	ST4.03ch02	45460589	T	C	missense_variant	PGSC0003DMG400001368	FERONIA receptor-like kinase
PGSC0003DMG400001368_SNP14	ST4.03ch02_2	ST4.03ch02	45460592	G	A	missense_variant	PGSC0003DMG400001368	FERONIA receptor-like kinase
PGSC0003DMG400001368_SNP15	ST4.03ch02_2	ST4.03ch02	45460702	C	G	missense_variant	PGSC0003DMG400001368	FERONIA receptor-like kinase
PGSC0003DMG400001368_SNP16	ST4.03ch02_2	ST4.03ch02	45460708	A	G	missense_variant	PGSC0003DMG400001368	FERONIA receptor-like kinase
PGSC0003DMG400001368_SNP5	ST4.03ch02_2	ST4.03ch02	45460792	T	G	missense_variant	PGSC0003DMG400001368	FERONIA receptor-like kinase
PGSC0003DMG400001368_SNP6	ST4.03ch02_2	ST4.03ch02	45460832	G	C	missense_variant	PGSC0003DMG400001368	FERONIA receptor-like kinase
PGSC0003DMG400001368_SNP7	ST4.03ch02_2	ST4.03ch02	45460867	G	T	missense_variant	PGSC0003DMG400001368	FERONIA receptor-like kinase
PGSC0003DMG400001368_SNP3	ST4.03ch02_2	ST4.03ch02	45460952	C	T	missense_variant	PGSC0003DMG400001368	FERONIA receptor-like kinase
PGSC0003DMG400001368_SNP8	ST4.03ch02_2	ST4.03ch02	45461033	C	T	missense_variant	PGSC0003DMG400001368	FERONIA receptor-like kinase
PGSC0003DMG400001368_SNP17	ST4.03ch02_2	ST4.03ch02	45461262	A	T	missense_variant	PGSC0003DMG400001368	FERONIA receptor-like kinase
PGSC0003DMG400001367_SNP1	ST4.03ch02_2	ST4.03ch02	45463950	G	T	missense_variant	PGSC0003DMG400001367	Rapid alkalinization factor 4
PGSC0003DMG400001367_SNP2	ST4.03ch02_2	ST4.03ch02	45464067	A	T	5_prime_UTR_variant	PGSC0003DMG400001367	Rapid alkalinization factor 4
PGSC0003DMG400001366_SNP1	ST4.03ch02_2	ST4.03ch02	45464693	T	G	3_prime_UTR_variant	PGSC0003DMG400001366	Rapid alkalinization factor 5
PGSC0003DMG400001365_SNP1	ST4.03ch02_2	ST4.03ch02	45467206	G	T	upstream_gene_variant	PGSC0003DMG400001365	Cop9 complex subunit 7a
PGSC0003DMG400001365_SNP4	ST4.03ch02_2	ST4.03ch02	45467338	T	C	missense_variant	PGSC0003DMG400001365	Cop9 complex subunit 7a
PGSC0003DMG400001365_SNP2	ST4.03ch02_2	ST4.03ch02	45467378	A	G	upstream_gene_variant	PGSC0003DMG400001365	Cop9 complex subunit 7a
PGSC0003DMG400001365_SNP3	ST4.03ch02_2	ST4.03ch02	45467784	T	G	upstream_gene_variant	PGSC0003DMG400001365	Cop9 complex subunit 7a
PGSC0003DMG400001365_SNP5	ST4.03ch02_2	ST4.03ch02	45468649	A	G	missense_variant	PGSC0003DMG400001365	Cop9 complex subunit 7a
PGSC0003DMG400001364_SNP1	ST4.03ch02_2	ST4.03ch02	45474738	A	C	3_prime_UTR_variant	PGSC0003DMG400001364	SP1L
PGSC0003DMG400001364_SNP2	ST4.03ch02_2	ST4.03ch02	45476230	G	A	upstream_gene_variant	PGSC0003DMG400001364	SP1L
PGSC0003DMG400001361_SNP1	ST4.03ch02_2	ST4.03ch02	45527848	T	G	3_prime_UTR_variant	PGSC0003DMG400001361	LysM type receptor kinase
PGSC0003DMG400001361_SNP2	ST4.03ch02_2	ST4.03ch02	45529327	C	A	intron_variant	PGSC0003DMG400001361	LysM type receptor kinase
PGSC0003DMG400001460_SNP3	ST4.03ch02_2	ST4.03ch02	45556838	A	G	missense_variant	PGSC0003DMG400001460	Ninja-family protein Os03g0419100
PGSC0003DMG400001460_SNP4	ST4.03ch02_2	ST4.03ch02	45556854	T	G	missense_variant	PGSC0003DMG400001460	Ninja-family protein Os03g0419100
PGSC0003DMG400001460_SNP5	ST4.03ch02_2	ST4.03ch02	45557255	T	C	missense_variant	PGSC0003DMG400001460	Ninja-family protein Os03g0419100
PGSC0003DMG400001460_SNP1	ST4.03ch02_2	ST4.03ch02	45558497	G	A	upstream_gene_variant	PGSC0003DMG400001460	Ninja-family protein Os03g0419100
PGSC0003DMG400001460_SNP2	ST4.03ch02_2	ST4.03ch02	45558774	C	T	upstream_gene_variant	PGSC0003DMG400001460	Ninja-family protein Os03g0419100
PGSC0003DMG400001445_SNP1	ST4.03ch02_2	ST4.03ch02	45717063	T	C	missense_variant	PGSC0003DMG400001445	F-box protein DOR
PGSC0003DMG400001444_SNP1	ST4.03ch02_2	ST4.03ch02	45726196	G	T	stop_gained	PGSC0003DMG400001444	Isoform 2 of Probable galacturonosyltransferase 13
PGSC0003DMG400001353_SNP1	ST4.03ch02_2	ST4.03ch02	45758026	A	G	upstream_gene_variant	PGSC0003DMG400001353	EID1-like F-box protein 2
PGSC0003DMG400001441_SNP1	ST4.03ch02_2	ST4.03ch02	45788903	0		0	PGSC0003DMG400001441	Cyclic nucleotide-gated ion channel
PGSC0003DMG400028393_SNP1	ST4.03ch05_1	ST4.03ch05	80109	A	T	downstream_gene_variant	PGSC0003DMG400028393	Transmembrane emp24 domain-containing protein 10
PGSC0003DMG400028393_SNP2	ST4.03ch05_1	ST4.03ch05	80568	A	G	downstream_gene_variant	PGSC0003DMG400028393	Transmembrane emp24 domain-containing protein 10
PGSC0003DMG400028393_SNP3	ST4.03ch05_1	ST4.03ch05	81493	G	A	downstream_gene_variant	PGSC0003DMG400028393	Transmembrane emp24 domain-containing protein 10
PGSC0003DMG400028341_SNP1	ST4.03ch05_1	ST4.03ch05	116625	T	A	3_prime_UTR_variant	PGSC0003DMG400028341	Flavonol 4'-sulfotransferase
PGSC0003DMG400028341_SNP4	ST4.03ch05_1	ST4.03ch05	117222	G	T	missense_variant	PGSC0003DMG400028341	Flavonol 4'-sulfotransferase
PGSC0003DMG400028341_SNP5	ST4.03ch05_1	ST4.03ch05	117653	C	A	missense_variant	PGSC0003DMG400028341	Flavonol 4'-sulfotransferase
PGSC0003DMG400028341_SNP6	ST4.03ch05_1	ST4.03ch05	118307	G	A	missense_variant	PGSC0003DMG400028341	Flavonol 4'-sulfotransferase
PGSC0003DMG400028341_SNP3	ST4.03ch05_1	ST4.03ch05	118343	C	G	5_prime_UTR_variant	PGSC0003DMG400028341	Flavonol 4'-sulfotransferase
PGSC0003DMG403028340_SNP1	ST4.03ch05_1	ST4.03ch05	125728	G	A	missense_variant	PGSC0003DMG403028340	Flavonol 4'-sulfotransferase
PGSC0003DMG400028341_SNP2	ST4.03ch05_1	ST4.03ch05	177026	0		0	PGSC0003DMG400028341	Flavonol 4'-sulfotransferase
PGSC0003DMG400028335_SNP1	ST4.03ch05_1	ST4.03ch05	190659	T	C	3_prime_UTR_variant	PGSC0003DMG400028335	Transcription factor WRKY2
PGSC0003DMG400028335_SNP2	ST4.03ch05_1	ST4.03ch05	192493	C	T	synonymous_variant	PGSC0003DMG400028335	Transcription factor WRKY2
PGSC0003DMG400028335_SNP3	ST4.03ch05_1	ST4.03ch05	194605	T	C	upstream_gene_variant	PGSC0003DMG400028335	Transcription factor WRKY2
PGSC0003DMG400028331_SNP1	ST4.03ch05_1	ST4.03ch05	237840	C	G	3_prime_UTR_variant	PGSC0003DMG400028331	Zeatin O-glucosyltransferase
PGSC0003DMG400028331_SNP2	ST4.03ch05_1	ST4.03ch05	238905	A	G	missense_variant	PGSC0003DMG400028331	Zeatin O-glucosyltransferase
PGSC0003DMG401028328_SNP2	ST4.03ch05_1	ST4.03ch05	292085	G	A	stop_gained	PGSC0003DMG401028328	Ganglioside induced differentiation associated protein
PGSC0003DMG401028328_SNP1	ST4.03ch05_1	ST4.03ch05	292404	C	T	stop_gained	PGSC0003DMG401028328	Ganglioside induced differentiation associated protein
PGSC0003DMG400028326_SNP1	ST4.03ch05_1	ST4.03ch05	305133	C	T	3_prime_UTR_variant	PGSC0003DMG400028326	Ankyrin repeat family protein
PGSC0003DMG400028326_SNP2	ST4.03ch05_1	ST4.03ch05	306253	C	A	upstream_gene_variant	PGSC0003DMG400028326	Ankyrin repeat family protein
PGSC0003DMG400028326_SNP3	ST4.03ch05_1	ST4.03ch05	306998	G	C	upstream_gene_variant	PGSC0003DMG400028326	Ankyrin repeat family protein
PGSC0003DMG400028324_SNP5	ST4.03ch05_1	ST4.03ch05	337669	C	T	missense_variant	PGSC0003DMG400028324	SNAP25 homologous protein SNAP30
PGSC0003DMG400028324_SNP6	ST4.03ch05_1	ST4.03ch05	337672	T	G	missense_variant	PGSC0003DMG400028324	SNAP25 homologous protein SNAP30
PGSC0003DMG400028324_SNP1	ST4.03ch05_1	ST4.03ch05	342720	A	G	upstream_gene_variant	PGSC0003DMG400028324	SNAP25 homologous protein SNAP30
PGSC0003DMG400028324_SNP2	ST4.03ch05_1	ST4.03ch05	343560	G	A	upstream_gene_variant	PGSC0003DMG400028324	SNAP25 homologous protein SNAP30
PGSC0003DMG400028324_SNP4	ST4.03ch05_1	ST4.03ch05	344151	A	T	missense_variant&splice_region_variant	PGSC0003DMG400028324	SNAP25 homologous protein SNAP30
PGSC0003DMG400028324_SNP3	ST4.03ch05_1	ST4.03ch05	344503	C	T	upstream_gene_variant	PGSC0003DMG400028324	SNAP25 homologous protein SNAP30
PGSC0003DMG400028323_SNP1	ST4.03ch05_1	ST4.03ch05	380460	C	T	missense_variant	PGSC0003DMG400028323	ZPT4-3
PGSC0003DMG400028323_SNP4	ST4.03ch05_1	ST4.03ch05	380613	T	G	missense_variant	PGSC0003DMG400028323	ZPT4-3
PGSC0003DMG400028323_SNP5	ST4.03ch05_1	ST4.03ch05	380963	T	A	missense_variant	PGSC0003DMG400028323	ZPT4-3
PGSC0003DMG400028323_SNP6	ST4.03ch05_1	ST4.03ch05	380973	A	G	missense_variant	PGSC0003DMG400028323	ZPT4-3
PGSC0003DMG400028323_SNP2	ST4.03ch05_1	ST4.03ch05	381263	C	T	missense_variant	PGSC0003DMG400028323	ZPT4-3
PGSC0003DMG400028323_SNP7	ST4.03ch05_1	ST4.03ch05	381299	G	A	missense_variant	PGSC0003DMG400028323	ZPT4-3
PGSC0003DMG400028323_SNP8	ST4.03ch05_1	ST4.03ch05	381405	A	T	missense_variant	PGSC0003DMG400028323	ZPT4-3
PGSC0003DMG400028323_SNP3	ST4.03ch05_1	ST4.03ch05	382300	C	T	5_prime_UTR_variant	PGSC0003DMG400028323	ZPT4-3
PGSC0003DMG400028317_SNP1	ST4.03ch05_1	ST4.03ch05	525746	C	T	downstream_gene_variant	PGSC0003DMG400028317	Argininosuccinate synthase
PGSC0003DMG400028317_SNP2	ST4.03ch05_1	ST4.03ch05	528140	A	G	downstream_gene_variant	PGSC0003DMG400028317	Argininosuccinate synthase
PGSC0003DMG400028317_SNP3	ST4.03ch05_1	ST4.03ch05	529203	G	A	intron_variant	PGSC0003DMG400028317	Argininosuccinate synthase
PGSC0003DMG400028315_SNP1	ST4.03ch05_1	ST4.03ch05	577303	C	T	3_prime_UTR_variant	PGSC0003DMG400028315	Ninja-family protein AFP2
PGSC0003DMG400028315_SNP2	ST4.03ch05_1	ST4.03ch05	577944	C	T	3_prime_UTR_variant	PGSC0003DMG400028315	Ninja-family protein AFP2
PGSC0003DMG400028315_SNP3	ST4.03ch05_1	ST4.03ch05	579630	C	T	3_prime_UTR_variant	PGSC0003DMG400028315	Ninja-family protein AFP2
PGSC0003DMG400028315_SNP4	ST4.03ch05_1	ST4.03ch05	580030	C	A	missense_variant	PGSC0003DMG400028315	Ninja-family protein AFP2
PGSC0003DMG400028366_SNP1	ST4.03ch05_1	ST4.03ch05	638432	T	C	upstream_gene_variant	PGSC0003DMG400028366	SP1L
PGSC0003DMG400028366_SNP2	ST4.03ch05_1	ST4.03ch05	639644	G	A	downstream_gene_variant	PGSC0003DMG400028366	SP1L
PGSC0003DMG400028366_SNP3	ST4.03ch05_1	ST4.03ch05	640308	G	A	downstream_gene_variant	PGSC0003DMG400028366	SP1L
PGSC0003DMG400028311_SNP1	ST4.03ch05_1	ST4.03ch05	689825	T	C	upstream_gene_variant	PGSC0003DMG400028311	Fructokinase 2
PGSC0003DMG400028362_SNP2	ST4.03ch05_1	ST4.03ch05	692500	A	G	missense_variant	PGSC0003DMG400028362	Dihydropterin pyrophosphokinase-dihydropteroate synthase
PGSC0003DMG400028362_SNP1	ST4.03ch05_1	ST4.03ch05	693170	A	C	upstream_gene_variant	PGSC0003DMG400028362	Dihydropterin pyrophosphokinase-dihydropteroate synthase
PGSC0003DMG400028303_SNP1	ST4.03ch05_1	ST4.03ch05	865180	G	A	stop_gained	PGSC0003DMG400028303	Amino acid binding protein
PGSC0003DMG400028302_SNP1	ST4.03ch05_1	ST4.03ch05	889040	C	A	stop_gained	PGSC0003DMG400028302	Flavonol 4'-sulfotransferase
PGSC0003DMG400028302_SNP2	ST4.03ch05_1	ST4.03ch05	889171	A	T	stop_gained	PGSC0003DMG400028302	Flavonol 4'-sulfotransferase
PGSC0003DMG400028302_SNP3	ST4.03ch05_1	ST4.03ch05	889564	C	T	stop_gained	PGSC0003DMG400028302	Flavonol 4'-sulfotransferase
PGSC0003DMG400028302_SNP4	ST4.03ch05_1	ST4.03ch05	889628	G	A	stop_gained	PGSC0003DMG400028302	Flavonol 4'-sulfotransferase
PGSC0003DMG400028301_SNP1	ST4.03ch05_1	ST4.03ch05	892330	G	A	stop_gained	PGSC0003DMG400028301	Flavonol 4'-sulfotransferase
PGSC0003DMG400045260_SNP1	ST4.03ch05_1	ST4.03ch05	900984	G	A, T	missense_variant	PGSC0003DMG400045260	Conserved gene of unknown function
PGSC0003DMG400045260_SNP2	ST4.03ch05_1	ST4.03ch05	900996	C	T	stop_gained	PGSC0003DMG400045260	Conserved gene of unknown function
PGSC0003DMG400028349_SNP1	ST4.03ch05_1	ST4.03ch05	916971	T	G	stop_gained	PGSC0003DMG400028349	Flavonol 4'-sulfotransferase
PGSC0003DMG402019640_SNP1	ST4.03ch05_1	ST4.03ch05	1004131	G	A	upstream_gene_variant	PGSC0003DMG402019640	Prolyl oligopeptidase family protein
PGSC0003DMG402019640_SNP2	ST4.03ch05_1	ST4.03ch05	1004642	G	T	5_prime_UTR_variant	PGSC0003DMG402019640	Prolyl oligopeptidase family protein
PGSC0003DMG402019640_SNP3	ST4.03ch05_1	ST4.03ch05	1005813	G	A	upstream_gene_variant	PGSC0003DMG402019640	Prolyl oligopeptidase family protein
PGSC0003DMG402019640_SNP4	ST4.03ch05_1	ST4.03ch05	1007227	A	C	missense_variant	PGSC0003DMG402019640	Prolyl oligopeptidase family protein
PGSC0003DMG400019643_SNP1	ST4.03ch05_1	ST4.03ch05	1071162	T	A	stop_gained	PGSC0003DMG400019643	Enoyl-CoA hydratase/isomerase family protein
PGSC0003DMG400019657_SNP1	ST4.03ch05_1	ST4.03ch05	1074721	C	A	stop_gained	PGSC0003DMG400019657	Glycosyltransferase
PGSC0003DMG400019651_SNP1	ST4.03ch05_1	ST4.03ch05	1150493	A	T	stop_gained	PGSC0003DMG400019651	WPP domain-interacting tail-anchored protein 2
PGSC0003DMG400007522_SNP1	ST4.03ch05_1	ST4.03ch05	1237392	G	T	stop_gained	PGSC0003DMG400007522	F-box family protein
PGSC0003DMG400007518_SNP1	ST4.03ch05_1	ST4.03ch05	1295553	G	T	stop_gained	PGSC0003DMG400007518	S-adenosylmethionine decarboxylase beta chain
PGSC0003DMG400045529_SNP1	ST4.03ch05_1	ST4.03ch05	1486423	C	T	stop_gained	PGSC0003DMG400045529	F-box family protein
PGSC0003DMG400045529_SNP2	ST4.03ch05_1	ST4.03ch05	1486424	C	T	stop_gained	PGSC0003DMG400045529	F-box family protein
PGSC0003DMG400025104_SNP1	ST4.03ch05_1	ST4.03ch05	1622010	G	A	5_prime_UTR_variant	PGSC0003DMG400025104	AGP19 (ARABINOGALACTAN-PROTEIN 19)
PGSC0003DMG400025104_SNP4	ST4.03ch05_1	ST4.03ch05	1622088	T	A	missense_variant	PGSC0003DMG400025104	AGP19 (ARABINOGALACTAN-PROTEIN 19)
PGSC0003DMG400025104_SNP2	ST4.03ch05_1	ST4.03ch05	1622349	G	A	missense_variant	PGSC0003DMG400025104	AGP19 (ARABINOGALACTAN-PROTEIN 19)
PGSC0003DMG400025104_SNP3	ST4.03ch05_1	ST4.03ch05	1622901	C	T	3_prime_UTR_variant	PGSC0003DMG400025104	AGP19 (ARABINOGALACTAN-PROTEIN 19)
PGSC0003DMG402025107_SNP1	ST4.03ch05_1	ST4.03ch05	1678478	G	A	stop_gained	PGSC0003DMG402025107	Gene of unknown function
PGSC0003DMG400046144_SNP1	ST4.03ch05_1	ST4.03ch05	2056002	C	A	stop_gained	PGSC0003DMG400046144	Zinc finger family protein
PGSC0003DMG402012965_SNP1	ST4.03ch05_1	ST4.03ch05	2259695	G	T	stop_gained	PGSC0003DMG402012965	Homologous-pairing protein 2 homolog
PGSC0003DMG400012976_SNP1	ST4.03ch05_1	ST4.03ch05	2314791	C	T	stop_gained	PGSC0003DMG400012976	F-box family protein
PGSC0003DMG400014561_SNP1	ST4.03ch05_1	ST4.03ch05	2788937	C	A	stop_gained	PGSC0003DMG400014561	Isopentenyltransferase
PGSC0003DMG400014548_SNP1	ST4.03ch05_1	ST4.03ch05	2953790	C	T	downstream_gene_variant	PGSC0003DMG400014548	Protein kinase PKN/PRK1, effector
PGSC0003DMG400014548_SNP2	ST4.03ch05_1	ST4.03ch05	2954160	G	A	downstream_gene_variant	PGSC0003DMG400014548	Protein kinase PKN/PRK1, effector
PGSC0003DMG400014548_SNP4	ST4.03ch05_1	ST4.03ch05	2957337	G	A	missense_variant	PGSC0003DMG400014548	Protein kinase PKN/PRK1, effector
PGSC0003DMG400014548_SNP3	ST4.03ch05_1	ST4.03ch05	2957492	G	A	3_prime_UTR_variant	PGSC0003DMG400014548	Protein kinase PKN/PRK1, effector
PGSC0003DMG401014575_SNP1	ST4.03ch05_1	ST4.03ch05	3094287	T	A	3_prime_UTR_variant	PGSC0003DMG401014575	Chaperone protein dnaJ 15
PGSC0003DMG401014575_SNP2	ST4.03ch05_1	ST4.03ch05	3094751	C	T	3_prime_UTR_variant	PGSC0003DMG401014575	Chaperone protein dnaJ 15
PGSC0003DMG401014575_SNP4	ST4.03ch05_1	ST4.03ch05	3099753	G	A	missense_variant	PGSC0003DMG401014575	Chaperone protein dnaJ 15
PGSC0003DMG401014575_SNP3	ST4.03ch05_1	ST4.03ch05	3099825	A	T	5_prime_UTR_variant	PGSC0003DMG401014575	Chaperone protein dnaJ 15
PGSC0003DMG403014059_SNP1	ST4.03ch05_1	ST4.03ch05	3235831	A	T	stop_gained	PGSC0003DMG403014059	Receptor kinase
PGSC0003DMG401014059_SNP1	ST4.03ch05_1	ST4.03ch05	3244213	G	T	3_prime_UTR_variant	PGSC0003DMG401014059	Protein phosphatase
PGSC0003DMG401014059_SNP2	ST4.03ch05_1	ST4.03ch05	3244626	T	A	3_prime_UTR_variant	PGSC0003DMG401014059	Protein phosphatase
PGSC0003DMG401014059_SNP3	ST4.03ch05_1	ST4.03ch05	3245445	C	A	missense_variant	PGSC0003DMG401014059	Protein phosphatase
PGSC0003DMG401014059_SNP8	ST4.03ch05_1	ST4.03ch05	3246082	T	C	missense_variant	PGSC0003DMG401014059	Protein phosphatase
PGSC0003DMG401014059_SNP4	ST4.03ch05_1	ST4.03ch05	3246334	A	G	missense_variant	PGSC0003DMG401014059	Protein phosphatase
PGSC0003DMG401014059_SNP5	ST4.03ch05_1	ST4.03ch05	3247229	C	T	missense_variant	PGSC0003DMG401014059	Protein phosphatase
PGSC0003DMG401014059_SNP6	ST4.03ch05_1	ST4.03ch05	3247349	A	C	missense_variant	PGSC0003DMG401014059	Protein phosphatase
PGSC0003DMG401014059_SNP7	ST4.03ch05_1	ST4.03ch05	3247380	C	T	missense_variant	PGSC0003DMG401014059	Protein phosphatase
PGSC0003DMG400014066_SNP1	ST4.03ch05_1	ST4.03ch05	3253280	C	G	5_prime_UTR_premature_start_codon_gain_variant	PGSC0003DMG400014066	Wall-associated kinase
PGSC0003DMG400014066_SNP3	ST4.03ch05_1	ST4.03ch05	3253782	A	G	missense_variant	PGSC0003DMG400014066	Wall-associated kinase
PGSC0003DMG400014066_SNP2	ST4.03ch05_1	ST4.03ch05	3253931	A	C	3_prime_UTR_variant	PGSC0003DMG400014066	Wall-associated kinase
PGSC0003DMG400014064_SNP1	ST4.03ch05_1	ST4.03ch05	3257656	A	T	stop_gained	PGSC0003DMG400014064	Receptor kinase
PGSC0003DMG400030578_SNP1	ST4.03ch05_1	ST4.03ch05	3355981	T	A, C	synonymous_variant	PGSC0003DMG400030578	Receptor kinase
PGSC0003DMG400030536_SNP1	ST4.03ch05_1	ST4.03ch05	3377336	C	T	missense_variant	PGSC0003DMG400030536	Wall-associated kinase
PGSC0003DMG400030536_SNP2	ST4.03ch05_1	ST4.03ch05	3377778	C	T	upstream_gene_variant	PGSC0003DMG400030536	Wall-associated kinase
PGSC0003DMG400030536_SNP5	ST4.03ch05_1	ST4.03ch05	3378084	A	G	missense_variant	PGSC0003DMG400030536	Wall-associated kinase
PGSC0003DMG400030536_SNP3	ST4.03ch05_1	ST4.03ch05	3378296	G	A	upstream_gene_variant	PGSC0003DMG400030536	Wall-associated kinase
PGSC0003DMG400030536_SNP4	ST4.03ch05_1	ST4.03ch05	3378392	G	A	missense_variant	PGSC0003DMG400030536	Wall-associated kinase
PGSC0003DMG400030536_SNP6	ST4.03ch05_1	ST4.03ch05	3378628	G	T	missense_variant	PGSC0003DMG400030536	Wall-associated kinase
PGSC0003DMG400030536_SNP7	ST4.03ch05_1	ST4.03ch05	3378660	G	A	missense_variant	PGSC0003DMG400030536	Wall-associated kinase
PGSC0003DMG400030536_SNP8	ST4.03ch05_1	ST4.03ch05	3378680	C	T, G	missense_variant	PGSC0003DMG400030536	Wall-associated kinase
PGSC0003DMG400030536_SNP9	ST4.03ch05_1	ST4.03ch05	3378687	A	G	missense_variant	PGSC0003DMG400030536	Wall-associated kinase
PGSC0003DMG400030536_SNP10	ST4.03ch05_1	ST4.03ch05	3378697	T	C	missense_variant	PGSC0003DMG400030536	Wall-associated kinase
PGSC0003DMG400030536_SNP11	ST4.03ch05_1	ST4.03ch05	3378709	C	T	missense_variant	PGSC0003DMG400030536	Wall-associated kinase
PGSC0003DMG400030535_SNP1	ST4.03ch05_1	ST4.03ch05	3381445	G	T	missense_variant	PGSC0003DMG400030535	Wall-associated kinase
PGSC0003DMG400030535_SNP4	ST4.03ch05_1	ST4.03ch05	3381775	T	G	missense_variant	PGSC0003DMG400030535	Wall-associated kinase
PGSC0003DMG400030535_SNP5	ST4.03ch05_1	ST4.03ch05	3382721	C	A	missense_variant	PGSC0003DMG400030535	Wall-associated kinase
PGSC0003DMG400030535_SNP2	ST4.03ch05_1	ST4.03ch05	3383394	A	G	missense_variant	PGSC0003DMG400030535	Wall-associated kinase
PGSC0003DMG400030535_SNP6	ST4.03ch05_1	ST4.03ch05	3383511	G	A	missense_variant	PGSC0003DMG400030535	Wall-associated kinase
PGSC0003DMG400030535_SNP3	ST4.03ch05_1	ST4.03ch05	3383687	T	C	missense_variant	PGSC0003DMG400030535	Wall-associated kinase
PGSC0003DMG402030532_SNP1	ST4.03ch05_1	ST4.03ch05	3385937	C	T	3_prime_UTR_variant	PGSC0003DMG402030532	Wall-associated kinase
PGSC0003DMG402030532_SNP4	ST4.03ch05_1	ST4.03ch05	3386106	C	T	missense_variant	PGSC0003DMG402030532	Wall-associated kinase
PGSC0003DMG402030532_SNP2	ST4.03ch05_1	ST4.03ch05	3387216	T	C	missense_variant	PGSC0003DMG402030532	Wall-associated kinase
PGSC0003DMG402030532_SNP5	ST4.03ch05_1	ST4.03ch05	3387604	C	A	missense_variant	PGSC0003DMG402030532	Wall-associated kinase
PGSC0003DMG402030532_SNP6	ST4.03ch05_1	ST4.03ch05	3387928	C	G	missense_variant	PGSC0003DMG402030532	Wall-associated kinase
PGSC0003DMG402030532_SNP7	ST4.03ch05_1	ST4.03ch05	3387961	G	T	missense_variant	PGSC0003DMG402030532	Wall-associated kinase
PGSC0003DMG402030532_SNP8	ST4.03ch05_1	ST4.03ch05	3387999	C	A	missense_variant	PGSC0003DMG402030532	Wall-associated kinase
PGSC0003DMG402030532_SNP9	ST4.03ch05_1	ST4.03ch05	3388004	T	C	missense_variant	PGSC0003DMG402030532	Wall-associated kinase
PGSC0003DMG402030532_SNP10	ST4.03ch05_1	ST4.03ch05	3388005	A	G	missense_variant	PGSC0003DMG402030532	Wall-associated kinase
PGSC0003DMG402030532_SNP3	ST4.03ch05_1	ST4.03ch05	3388026	A	C	missense_variant	PGSC0003DMG402030532	Wall-associated kinase
PGSC0003DMG402030532_SNP11	ST4.03ch05_1	ST4.03ch05	3388038	G	A	missense_variant	PGSC0003DMG402030532	Wall-associated kinase
PGSC0003DMG402030532_SNP12	ST4.03ch05_1	ST4.03ch05	3388078	C	G	missense_variant	PGSC0003DMG402030532	Wall-associated kinase
PGSC0003DMG402030532_SNP13	ST4.03ch05_1	ST4.03ch05	3388213	G	A	missense_variant	PGSC0003DMG402030532	Wall-associated kinase
PGSC0003DMG400030534_SNP4	ST4.03ch05_1	ST4.03ch05	3389311	A	G	missense_variant	PGSC0003DMG400030534	Wall-associated kinase
PGSC0003DMG400030534_SNP5	ST4.03ch05_1	ST4.03ch05	3389487	C	T	missense_variant	PGSC0003DMG400030534	Wall-associated kinase
PGSC0003DMG400030534_SNP6	ST4.03ch05_1	ST4.03ch05	3389495	T	A	missense_variant	PGSC0003DMG400030534	Wall-associated kinase
PGSC0003DMG400030534_SNP1	ST4.03ch05_1	ST4.03ch05	3389548	A	C	missense_variant	PGSC0003DMG400030534	Wall-associated kinase
PGSC0003DMG400030534_SNP7	ST4.03ch05_1	ST4.03ch05	3389971	A	G	missense_variant	PGSC0003DMG400030534	Wall-associated kinase
PGSC0003DMG400030534_SNP2	ST4.03ch05_1	ST4.03ch05	3390073	C	A	missense_variant	PGSC0003DMG400030534	Wall-associated kinase
PGSC0003DMG400030534_SNP8	ST4.03ch05_1	ST4.03ch05	3390414	T	A	missense_variant	PGSC0003DMG400030534	Wall-associated kinase
PGSC0003DMG400030534_SNP9	ST4.03ch05_1	ST4.03ch05	3390450	G	T	missense_variant	PGSC0003DMG400030534	Wall-associated kinase
PGSC0003DMG400030534_SNP10	ST4.03ch05_1	ST4.03ch05	3390463	G	T	missense_variant	PGSC0003DMG400030534	Wall-associated kinase
PGSC0003DMG400030534_SNP11	ST4.03ch05_1	ST4.03ch05	3390527	C	G	missense_variant	PGSC0003DMG400030534	Wall-associated kinase
PGSC0003DMG400030534_SNP3	ST4.03ch05_1	ST4.03ch05	3391128	G	A	missense_variant	PGSC0003DMG400030534	Wall-associated kinase
PGSC0003DMG400030533_SNP1	ST4.03ch05_1	ST4.03ch05	3392995	A	G	missense_variant	PGSC0003DMG400030533	Wall-associated kinase
PGSC0003DMG400030533_SNP4	ST4.03ch05_1	ST4.03ch05	3393316	A	C	missense_variant	PGSC0003DMG400030533	Wall-associated kinase
PGSC0003DMG400030533_SNP5	ST4.03ch05_1	ST4.03ch05	3393719	T	C	missense_variant	PGSC0003DMG400030533	Wall-associated kinase
PGSC0003DMG400030533_SNP6	ST4.03ch05_1	ST4.03ch05	3393733	T	A	missense_variant	PGSC0003DMG400030533	Wall-associated kinase
PGSC0003DMG400030533_SNP7	ST4.03ch05_1	ST4.03ch05	3393767	G	A	missense_variant	PGSC0003DMG400030533	Wall-associated kinase
PGSC0003DMG400030533_SNP2	ST4.03ch05_1	ST4.03ch05	3393775	G	A	missense_variant	PGSC0003DMG400030533	Wall-associated kinase
PGSC0003DMG400030533_SNP8	ST4.03ch05_1	ST4.03ch05	3393787	C	T	missense_variant	PGSC0003DMG400030533	Wall-associated kinase
PGSC0003DMG400030533_SNP9	ST4.03ch05_1	ST4.03ch05	3393796	A	G	missense_variant	PGSC0003DMG400030533	Wall-associated kinase
PGSC0003DMG400030533_SNP10	ST4.03ch05_1	ST4.03ch05	3393800	T	G	missense_variant&splice_region_variant	PGSC0003DMG400030533	Wall-associated kinase
PGSC0003DMG400030533_SNP11	ST4.03ch05_1	ST4.03ch05	3394370	G	T, C	missense_variant	PGSC0003DMG400030533	Wall-associated kinase
PGSC0003DMG400030533_SNP3	ST4.03ch05_1	ST4.03ch05	3395205	C	A	missense_variant	PGSC0003DMG400030533	Wall-associated kinase
PGSC0003DMG403030532_SNP4	ST4.03ch05_1	ST4.03ch05	3400563	G	T	missense_variant	PGSC0003DMG403030532	Wall-associated kinase
PGSC0003DMG403030532_SNP5	ST4.03ch05_1	ST4.03ch05	3400943	T	TGCC, C	conservative_inframe_insertion	PGSC0003DMG403030532	Wall-associated kinase
PGSC0003DMG403030532_SNP1	ST4.03ch05_1	ST4.03ch05	3401100	C	G	missense_variant	PGSC0003DMG403030532	Wall-associated kinase
PGSC0003DMG401030532_SNP2	ST4.03ch05_1	ST4.03ch05	3402861	G	A	missense_variant	PGSC0003DMG401030532	Wall-associated kinase
PGSC0003DMG401030532_SNP4	ST4.03ch05_1	ST4.03ch05	3403602	T	A	missense_variant	PGSC0003DMG401030532	Wall-associated kinase
PGSC0003DMG401030532_SNP5	ST4.03ch05_1	ST4.03ch05	3404377	A	G	missense_variant	PGSC0003DMG401030532	Wall-associated kinase
PGSC0003DMG401030532_SNP3	ST4.03ch05_1	ST4.03ch05	3404446	G	C	5_prime_UTR_premature_start_codon_gain_variant	PGSC0003DMG401030532	Wall-associated kinase
PGSC0003DMG401030532_SNP6	ST4.03ch05_1	ST4.03ch05	3404617	T	G	missense_variant	PGSC0003DMG401030532	Wall-associated kinase
PGSC0003DMG401030532_SNP7	ST4.03ch05_1	ST4.03ch05	3404620	T	A	missense_variant	PGSC0003DMG401030532	Wall-associated kinase
PGSC0003DMG401030532_SNP8	ST4.03ch05_1	ST4.03ch05	3404635	G	T	missense_variant	PGSC0003DMG401030532	Wall-associated kinase
PGSC0003DMG401030532_SNP9	ST4.03ch05_1	ST4.03ch05	3404677	A	C	missense_variant	PGSC0003DMG401030532	Wall-associated kinase
PGSC0003DMG401030532_SNP10	ST4.03ch05_1	ST4.03ch05	3404686	C	T	missense_variant	PGSC0003DMG401030532	Wall-associated kinase
PGSC0003DMG401030532_SNP11	ST4.03ch05_1	ST4.03ch05	3404811	T	C	missense_variant	PGSC0003DMG401030532	Wall-associated kinase
PGSC0003DMG401030532_SNP12	ST4.03ch05_1	ST4.03ch05	3404832	T	G	missense_variant	PGSC0003DMG401030532	Wall-associated kinase
PGSC0003DMG401030532_SNP13	ST4.03ch05_1	ST4.03ch05	3404890	T	A	missense_variant	PGSC0003DMG401030532	Wall-associated kinase
PGSC0003DMG401030532_SNP14	ST4.03ch05_1	ST4.03ch05	3404905	T	G	missense_variant	PGSC0003DMG401030532	Wall-associated kinase
PGSC0003DMG401030532_SNP15	ST4.03ch05_1	ST4.03ch05	3404907	A	A, C	missense_variant	PGSC0003DMG401030532	Wall-associated kinase
PGSC0003DMG402030531_SNP1	ST4.03ch05_1	ST4.03ch05	3408734	G	A	missense_variant	PGSC0003DMG402030531	Wall-associated kinase
PGSC0003DMG402030531_SNP2	ST4.03ch05_1	ST4.03ch05	3410581	T	C	5_prime_UTR_variant	PGSC0003DMG402030531	Wall-associated kinase
PGSC0003DMG401030531_SNP3	ST4.03ch05_1	ST4.03ch05	3417774	G	A	missense_variant	PGSC0003DMG401030531	Wall-associated kinase
PGSC0003DMG401030531_SNP4	ST4.03ch05_1	ST4.03ch05	3418278	T	G	missense_variant	PGSC0003DMG401030531	Wall-associated kinase
PGSC0003DMG400030524_SNP1	ST4.03ch05_1	ST4.03ch05	3622969	T	A	downstream_gene_variant	PGSC0003DMG400030524	EIN3-binding F-box protein 1
PGSC0003DMG400030523_SNP1	ST4.03ch05_1	ST4.03ch05	3628316	C	T	missense_variant	PGSC0003DMG400030523	EIN3-binding F-box protein 1
PGSC0003DMG400030523_SNP2	ST4.03ch05_1	ST4.03ch05	3628351	T	C	missense_variant	PGSC0003DMG400030523	EIN3-binding F-box protein 1
PGSC0003DMG400030501_SNP1	ST4.03ch05_1	ST4.03ch05	4112894	C	A	missense_variant	PGSC0003DMG400030501	Quinolinate phosphirobosyltransferase
PGSC0003DMG400030501_SNP2	ST4.03ch05_1	ST4.03ch05	4114033	A	G	downstream_gene_variant	PGSC0003DMG400030501	Quinolinate phosphirobosyltransferase
PGSC0003DMG400030501_SNP3	ST4.03ch05_1	ST4.03ch05	4116068	T	A	downstream_gene_variant	PGSC0003DMG400030501	Quinolinate phosphirobosyltransferase
PGSC0003DMG401030499_SNP1	ST4.03ch05_1	ST4.03ch05	4215597	G	A	intron_variant	PGSC0003DMG401030499	Aquaporin, MIP family, NIP subfamily
PGSC0003DMG400030497_SNP1	ST4.03ch05_1	ST4.03ch05	4228065	A	T	stop_gained	PGSC0003DMG400030497	Resistance protein PSH-RGH6
PGSC0003DMG400030495_SNP1	ST4.03ch05_1	ST4.03ch05	4249579	G	A	splice_region_variant	PGSC0003DMG400030495	Auxin efflux carrier
PGSC0003DMG400030495_SNP2	ST4.03ch05_1	ST4.03ch05	4250742	C	A	intron_variant	PGSC0003DMG400030495	Auxin efflux carrier
PGSC0003DMG400030495_SNP3	ST4.03ch05_1	ST4.03ch05	4253094	C	A	5_prime_UTR_variant	PGSC0003DMG400030495	Auxin efflux carrier
PGSC0003DMG403018402_SNP1	ST4.03ch05_1	ST4.03ch05	4411238	G	A, T	stop_gained	PGSC0003DMG403018402	Uridine cytidine kinase I
PGSC0003DMG400018428_SNP1	ST4.03ch05_1	ST4.03ch05	4589688	G	A	stop_gained	PGSC0003DMG400018428	Bacterial spot disease resistance protein 4
PGSC0003DMG400018431_SNP1	ST4.03ch05_1	ST4.03ch05	4628443	G	A	stop_gained	PGSC0003DMG400018431	Alpha-expansin 1
PGSC0003DMG400018431_SNP2	ST4.03ch05_1	ST4.03ch05	4629585	G	C	stop_gained	PGSC0003DMG400018431	Alpha-expansin 1
PGSC0003DMG400018442_SNP1	ST4.03ch05_1	ST4.03ch05	4842027	A	T	stop_gained	PGSC0003DMG400018442	Late blight resistance protein
PGSC0003DMG400031274_SNP1	ST4.03ch05_1	ST4.03ch05	4976389	C	A	stop_gained	PGSC0003DMG400031274	S haplotype-specific F-box protein
PGSC0003DMG402031260_SNP1	ST4.03ch05_1	ST4.03ch05	4985248	A	T	stop_gained	PGSC0003DMG402031260	F-box domain-containing protein
PGSC0003DMG400025543_SNP1	ST4.03ch05_1	ST4.03ch05	5154757	C	T	stop_gained	PGSC0003DMG400025543	Gene of unknown function
PGSC0003DMG400023053_SNP1	ST4.03ch05_1	ST4.03ch05	5433326	A	G	stop_lost&splice_region_variant	PGSC0003DMG400023053	F-Box protein
PGSC0003DMG400025611_SNP1	ST4.03ch05_1	ST4.03ch05	5725295	G	T	stop_gained	PGSC0003DMG400025611	Disease resistance protein
PGSC0003DMG400025611_SNP2	ST4.03ch05_1	ST4.03ch05	5725712	C	T	stop_gained	PGSC0003DMG400025611	Disease resistance protein
PGSC0003DMG400025611_SNP3	ST4.03ch05_1	ST4.03ch05	5728010	C	T	stop_gained	PGSC0003DMG400025611	Disease resistance protein
PGSC0003DMG400025611_SNP4	ST4.03ch05_1	ST4.03ch05	5728967	A	T	stop_gained	PGSC0003DMG400025611	Disease resistance protein
PGSC0003DMG400025613_SNP1	ST4.03ch05_1	ST4.03ch05	5791155	C	T	stop_gained	PGSC0003DMG400025613	Protein kinase APK1B, chloroplast
PGSC0003DMG400017628_SNP1	ST4.03ch05_1	ST4.03ch05	5893914	G	A	3_prime_UTR_variant	PGSC0003DMG400017628	WRKY transcription factor
PGSC0003DMG402017626_SNP1	ST4.03ch05_1	ST4.03ch05	5917346	G	T	missense_variant	PGSC0003DMG402017626	Pectate lyase
PGSC0003DMG400017616_SNP1	ST4.03ch05_1	ST4.03ch05	6196748	G	A	stop_gained	PGSC0003DMG400017616	Gene of unknown function
PGSC0003DMG401022625_SNP1	ST4.03ch05_1	ST4.03ch05	6401484	A	G	stop_lost	PGSC0003DMG401022625	Pentatricopeptide repeat-containing protein, mitochondrial
PGSC0003DMG400043442_SNP1	ST4.03ch05_1	ST4.03ch05	6504498	C	A	stop_gained	PGSC0003DMG400043442	F-box protein
PGSC0003DMG401022631_SNP1	ST4.03ch05_1	ST4.03ch05	6566496	A	T	stop_gained	PGSC0003DMG401022631	Conserved gene of unknown function
PGSC0003DMG400022633_SNP1	ST4.03ch05_1	ST4.03ch05	6585207	C	A	stop_gained	PGSC0003DMG400022633	Ubiquitin-protein ligase
PGSC0003DMG400022606_SNP1	ST4.03ch05_1	ST4.03ch05	6623219	G	A	intron_variant	PGSC0003DMG400022606	WRKY domain class transcription factor
PGSC0003DMG400022606_SNP4	ST4.03ch05_1	ST4.03ch05	6625224	T	G	missense_variant	PGSC0003DMG400022606	WRKY domain class transcription factor
PGSC0003DMG400022606_SNP5	ST4.03ch05_1	ST4.03ch05	6625299	T	G	missense_variant	PGSC0003DMG400022606	WRKY domain class transcription factor
PGSC0003DMG400022606_SNP6	ST4.03ch05_1	ST4.03ch05	6625418	A	T	missense_variant	PGSC0003DMG400022606	WRKY domain class transcription factor
PGSC0003DMG400022606_SNP2	ST4.03ch05_1	ST4.03ch05	6625608	C	T	missense_variant	PGSC0003DMG400022606	WRKY domain class transcription factor
PGSC0003DMG400022606_SNP7	ST4.03ch05_1	ST4.03ch05	6626381	T	A	missense_variant	PGSC0003DMG400022606	WRKY domain class transcription factor
PGSC0003DMG400022606_SNP3	ST4.03ch05_1	ST4.03ch05	6627540	T	C	missense_variant	PGSC0003DMG400022606	WRKY domain class transcription factor
PGSC0003DMG400022636_SNP3	ST4.03ch05_1	ST4.03ch05	6670829	C	A	missense_variant	PGSC0003DMG400022636	Germin 5
PGSC0003DMG400022636_SNP1	ST4.03ch05_1	ST4.03ch05	6671368	G	T	intron_variant	PGSC0003DMG400022636	Germin 5
PGSC0003DMG400022636_SNP2	ST4.03ch05_1	ST4.03ch05	6671802	C	A	intron_variant	PGSC0003DMG400022636	Germin 5
PGSC0003DMG400022636_SNP4	ST4.03ch05_1	ST4.03ch05	6671910	A	T	missense_variant	PGSC0003DMG400022636	Germin 5
PGSC0003DMG400022636_SNP5	ST4.03ch05_1	ST4.03ch05	6671967	T	C	missense_variant	PGSC0003DMG400022636	Germin 5
PGSC0003DMG400022636_SNP6	ST4.03ch05_1	ST4.03ch05	6671988	T	C	missense_variant	PGSC0003DMG400022636	Germin 5
PGSC0003DMG400036916_SNP1	ST4.03ch05_1	ST4.03ch05	6724509	G	A	stop_gained	PGSC0003DMG400036916	Gene of unknown function
PGSC0003DMG400036916_SNP2	ST4.03ch05_1	ST4.03ch05	6724510	G	A	stop_gained	PGSC0003DMG400036916	Gene of unknown function
PGSC0003DMG400015610_SNP1	ST4.03ch05_1	ST4.03ch05	7002469	T	A	stop_gained	PGSC0003DMG400015610	F-box family protein
PGSC0003DMG400015582_SNP1	ST4.03ch05_1	ST4.03ch05	7120590	T	A	stop_gained	PGSC0003DMG400015582	Conserved gene of unknown function
PGSC0003DMG400015605_SNP1	ST4.03ch05_1	ST4.03ch05	7151300	C	T, C	stop_gained	PGSC0003DMG400015605	Cytochrome P450
PGSC0003DMG400015579_SNP2	ST4.03ch05_1	ST4.03ch05	7180531	C	A	missense_variant	PGSC0003DMG400015579	UDP-glucose:glucosyltransferase
PGSC0003DMG400015579_SNP1	ST4.03ch05_1	ST4.03ch05	7180887	C	T	downstream_gene_variant	PGSC0003DMG400015579	UDP-glucose:glucosyltransferase
PGSC0003DMG400015601_SNP1	ST4.03ch05_1	ST4.03ch05	7189515	A	G	5_prime_UTR_variant	PGSC0003DMG400015601	UDP-glucose:glucosyltransferase
PGSC0003DMG400015601_SNP2	ST4.03ch05_1	ST4.03ch05	7190535	0		0	PGSC0003DMG400015601	UDP-glucose:glucosyltransferase
PGSC0003DMG400015601_SNP4	ST4.03ch05_1	ST4.03ch05	7191548	C	T	missense_variant	PGSC0003DMG400015601	UDP-glucose:glucosyltransferase
PGSC0003DMG400015601_SNP5	ST4.03ch05_1	ST4.03ch05	7191565	A	G	missense_variant	PGSC0003DMG400015601	UDP-glucose:glucosyltransferase
PGSC0003DMG400015601_SNP6	ST4.03ch05_1	ST4.03ch05	7191785	A	C	missense_variant	PGSC0003DMG400015601	UDP-glucose:glucosyltransferase
PGSC0003DMG400015601_SNP7	ST4.03ch05_1	ST4.03ch05	7191794	A	T, G	missense_variant	PGSC0003DMG400015601	UDP-glucose:glucosyltransferase
PGSC0003DMG400015601_SNP8	ST4.03ch05_1	ST4.03ch05	7191926	A	G	missense_variant	PGSC0003DMG400015601	UDP-glucose:glucosyltransferase
PGSC0003DMG400015601_SNP9	ST4.03ch05_1	ST4.03ch05	7191934	A	G	missense_variant	PGSC0003DMG400015601	UDP-glucose:glucosyltransferase
PGSC0003DMG400015601_SNP3	ST4.03ch05_1	ST4.03ch05	7192043	GGCTA	A, G	3_prime_UTR_variant	PGSC0003DMG400015601	UDP-glucose:glucosyltransferase
PGSC0003DMG400015594_SNP1	ST4.03ch05_1	ST4.03ch05	7395294	A	G	missense_variant	PGSC0003DMG400015594	LATD/NIP
PGSC0003DMG400038206_SNP1	ST4.03ch05_1	ST4.03ch05	7519491	C	A	stop_gained	PGSC0003DMG400038206	Nitrate transporter
PGSC0003DMG400038206_SNP2	ST4.03ch05_1	ST4.03ch05	7523224	C	G	stop_gained	PGSC0003DMG400038206	Nitrate transporter
PGSC0003DMG400004133_SNP3	ST4.03ch05_1	ST4.03ch05	7529269	G	T	missense_variant	PGSC0003DMG400004133	LATD/NIP
PGSC0003DMG400004133_SNP4	ST4.03ch05_1	ST4.03ch05	7529273	A	C	missense_variant	PGSC0003DMG400004133	LATD/NIP
PGSC0003DMG400004133_SNP1	ST4.03ch05_1	ST4.03ch05	7529470	C	A	missense_variant	PGSC0003DMG400004133	LATD/NIP
PGSC0003DMG400004133_SNP5	ST4.03ch05_1	ST4.03ch05	7529670	C	T	missense_variant	PGSC0003DMG400004133	LATD/NIP
PGSC0003DMG400004133_SNP2	ST4.03ch05_1	ST4.03ch05	7529751	G	C	missense_variant	PGSC0003DMG400004133	LATD/NIP
PGSC0003DMG400004123_SNP1	ST4.03ch05_1	ST4.03ch05	7534902	G	A	stop_gained	PGSC0003DMG400004123	Serine/threonine-protein kinase PBS1
PGSC0003DMG400004111_SNP1	ST4.03ch05_1	ST4.03ch05	7753429	A	G	intron_variant	PGSC0003DMG400004111	Spermidine synthase
PGSC0003DMG400004111_SNP4	ST4.03ch05_1	ST4.03ch05	7753956	T	A	missense_variant	PGSC0003DMG400004111	Spermidine synthase
PGSC0003DMG400004111_SNP2	ST4.03ch05_1	ST4.03ch05	7754413	A	T	intron_variant	PGSC0003DMG400004111	Spermidine synthase
PGSC0003DMG400004111_SNP3	ST4.03ch05_1	ST4.03ch05	7755804	A	C	intron_variant	PGSC0003DMG400004111	Spermidine synthase
PGSC0003DMG400004109_SNP1	ST4.03ch05_1	ST4.03ch05	7835644	A	T	missense_variant&splice_region_variant	PGSC0003DMG400004109	Xyloglucan endotransglycosylase hydrolase
PGSC0003DMG400020454_SNP1	ST4.03ch06_1	ST4.03ch06	45532618	T	A	stop_gained	PGSC0003DMG400020454	ATP binding protein
PGSC0003DMG400040167_SNP3	ST4.03ch06_1	ST4.03ch06	45604282	A	T	missense_variant	PGSC0003DMG400040167	NAC transcription factor
PGSC0003DMG400040167_SNP4	ST4.03ch06_1	ST4.03ch06	45604382	A	G	missense_variant	PGSC0003DMG400040167	NAC transcription factor
PGSC0003DMG400040167_SNP5	ST4.03ch06_1	ST4.03ch06	45604466	G	A	missense_variant	PGSC0003DMG400040167	NAC transcription factor
PGSC0003DMG400040167_SNP6	ST4.03ch06_1	ST4.03ch06	45604508	G	C	missense_variant	PGSC0003DMG400040167	NAC transcription factor
PGSC0003DMG400040167_SNP7	ST4.03ch06_1	ST4.03ch06	45604707	T	C	missense_variant	PGSC0003DMG400040167	NAC transcription factor
PGSC0003DMG400040167_SNP8	ST4.03ch06_1	ST4.03ch06	45604941	C	T	missense_variant	PGSC0003DMG400040167	NAC transcription factor
PGSC0003DMG400040167_SNP9	ST4.03ch06_1	ST4.03ch06	45604983	T	G	missense_variant	PGSC0003DMG400040167	NAC transcription factor
PGSC0003DMG400040167_SNP10	ST4.03ch06_1	ST4.03ch06	45605126	A	C	missense_variant	PGSC0003DMG400040167	NAC transcription factor
PGSC0003DMG400040167_SNP11	ST4.03ch06_1	ST4.03ch06	45605130	A	C	missense_variant	PGSC0003DMG400040167	NAC transcription factor
PGSC0003DMG400040167_SNP12	ST4.03ch06_1	ST4.03ch06	45605132	A	G	missense_variant	PGSC0003DMG400040167	NAC transcription factor
PGSC0003DMG400040167_SNP13	ST4.03ch06_1	ST4.03ch06	45605171	G	A	missense_variant	PGSC0003DMG400040167	NAC transcription factor
PGSC0003DMG400040167_SNP14	ST4.03ch06_1	ST4.03ch06	45605244	C	T	missense_variant	PGSC0003DMG400040167	NAC transcription factor
PGSC0003DMG400040167_SNP15	ST4.03ch06_1	ST4.03ch06	45605286	A	C	missense_variant	PGSC0003DMG400040167	NAC transcription factor
PGSC0003DMG400040167_SNP2	ST4.03ch06_1	ST4.03ch06	45605294	G	A	missense_variant	PGSC0003DMG400040167	NAC transcription factor
PGSC0003DMG400040167_SNP1	ST4.03ch06_1	ST4.03ch06	45605631	0		0	PGSC0003DMG400040167	NAC transcription factor
PGSC0003DMG401020463_SNP1	ST4.03ch06_1	ST4.03ch06	45705016	C	A	stop_gained	PGSC0003DMG401020463	F-box family protein
PGSC0003DMG401020463_SNP2	ST4.03ch06_1	ST4.03ch06	45706833	G	A	stop_gained	PGSC0003DMG401020463	F-box family protein
PGSC0003DMG401020463_SNP3	ST4.03ch06_1	ST4.03ch06	45707081	C	T	stop_gained	PGSC0003DMG401020463	F-box family protein
PGSC0003DMG401020463_SNP4	ST4.03ch06_1	ST4.03ch06	45711066	T	G	stop_gained	PGSC0003DMG401020463	F-box family protein
PGSC0003DMG402020463_SNP1	ST4.03ch06_1	ST4.03ch06	45714791	C	T	downstream_gene_variant	PGSC0003DMG402020463	Ein3-binding f-box protein 3
PGSC0003DMG402020463_SNP2	ST4.03ch06_1	ST4.03ch06	45715409	C	G	5_prime_UTR_variant	PGSC0003DMG402020463	Ein3-binding f-box protein 3
PGSC0003DMG402020463_SNP3	ST4.03ch06_1	ST4.03ch06	45715583	T	C	missense_variant	PGSC0003DMG402020463	Ein3-binding f-box protein 3
PGSC0003DMG402020463_SNP4	ST4.03ch06_1	ST4.03ch06	45715617	C	A, T	missense_variant	PGSC0003DMG402020463	Ein3-binding f-box protein 3
PGSC0003DMG402020463_SNP5	ST4.03ch06_1	ST4.03ch06	45715619	G	A	missense_variant	PGSC0003DMG402020463	Ein3-binding f-box protein 3
PGSC0003DMG402020463_SNP6	ST4.03ch06_1	ST4.03ch06	45715728	G	T	missense_variant	PGSC0003DMG402020463	Ein3-binding f-box protein 3
PGSC0003DMG400020484_SNP1	ST4.03ch06_1	ST4.03ch06	45743846	T	C	5_prime_UTR_variant	PGSC0003DMG400020484	ATP synthase subunit b', chloroplastic
PGSC0003DMG400020484_SNP2	ST4.03ch06_1	ST4.03ch06	45744795	T	A	3_prime_UTR_variant	PGSC0003DMG400020484	ATP synthase subunit b', chloroplastic
PGSC0003DMG400020466_SNP1	ST4.03ch06_1	ST4.03ch06	45751375	A	G	missense_variant	PGSC0003DMG400020466	ATP synthase subunit b', chloroplastic
PGSC0003DMG400026140_SNP1	ST4.03ch06_1	ST4.03ch06	45803224	A	G	5_prime_UTR_variant	PGSC0003DMG400026140	Protein phosphatase 2c
PGSC0003DMG400026140_SNP4	ST4.03ch06_1	ST4.03ch06	45804853	A	T	missense_variant	PGSC0003DMG400026140	Protein phosphatase 2c
PGSC0003DMG400026140_SNP2	ST4.03ch06_1	ST4.03ch06	45804992	C	G	synonymous_variant	PGSC0003DMG400026140	Protein phosphatase 2c
PGSC0003DMG400026140_SNP3	ST4.03ch06_1	ST4.03ch06	45806616	T	C	downstream_gene_variant	PGSC0003DMG400026140	Protein phosphatase 2c
PGSC0003DMG400026101_SNP1	ST4.03ch06_1	ST4.03ch06	45809130	G	A	downstream_gene_variant	PGSC0003DMG400026101	Heat shock protein 70 (HSP70)-interacting protein
PGSC0003DMG400026101_SNP2	ST4.03ch06_1	ST4.03ch06	45809314	T	G	downstream_gene_variant	PGSC0003DMG400026101	Heat shock protein 70 (HSP70)-interacting protein
PGSC0003DMG400026101_SNP3	ST4.03ch06_1	ST4.03ch06	45811613	G	A	3_prime_UTR_variant	PGSC0003DMG400026101	Heat shock protein 70 (HSP70)-interacting protein
PGSC0003DMG400026136_SNP1	ST4.03ch06_1	ST4.03ch06	45876924	G	A	5_prime_UTR_variant	PGSC0003DMG400026136	Ethylene response factor 1
PGSC0003DMG400026136_SNP2	ST4.03ch06_1	ST4.03ch06	45877441	A	T	missense_variant	PGSC0003DMG400026136	Ethylene response factor 1
PGSC0003DMG400026136_SNP3	ST4.03ch06_1	ST4.03ch06	45877897	A	T	3_prime_UTR_variant	PGSC0003DMG400026136	Ethylene response factor 1
PGSC0003DMG400026085_SNP1	ST4.03ch06_1	ST4.03ch06	46219476	G	A	missense_variant	PGSC0003DMG400026085	Protein phosphatase 2C
PGSC0003DMG400026085_SNP2	ST4.03ch06_1	ST4.03ch06	46215650	T	C	5_prime_UTR_variant	PGSC0003DMG400026085	Protein phosphatase 2C
PGSC0003DMG400026085_SNP3	ST4.03ch06_1	ST4.03ch06	46219476	C	T	missense_variant	PGSC0003DMG400026085	Protein phosphatase 2C
PGSC0003DMG400026124_SNP1	ST4.03ch06_1	ST4.03ch06	46346755	A	T	5_prime_UTR_variant	PGSC0003DMG400026124	Chaperonin containing t-complex protein 1, eta subunit, tcph
PGSC0003DMG400026124_SNP2	ST4.03ch06_1	ST4.03ch06	46347182	A	G	downstream_gene_variant	PGSC0003DMG400026124	Chaperonin containing t-complex protein 1, eta subunit, tcph
PGSC0003DMG400026124_SNP3	ST4.03ch06_1	ST4.03ch06	46347941	C	T	downstream_gene_variant	PGSC0003DMG400026124	Chaperonin containing t-complex protein 1, eta subunit, tcph
PGSC0003DMG400026124_SNP4	ST4.03ch06_1	ST4.03ch06	46349187	G	T	missense_variant	PGSC0003DMG400026124	Chaperonin containing t-complex protein 1, eta subunit, tcph
PGSC0003DMG400026119_SNP4	ST4.03ch06_1	ST4.03ch06	46386070	G	A	missense_variant	PGSC0003DMG400026119	Salt tolerance protein 4
PGSC0003DMG400026119_SNP1	ST4.03ch06_1	ST4.03ch06	46386355	C	A	downstream_gene_variant	PGSC0003DMG400026119	Salt tolerance protein 4
PGSC0003DMG400026119_SNP2	ST4.03ch06_1	ST4.03ch06	46387205	A	G	downstream_gene_variant	PGSC0003DMG400026119	Salt tolerance protein 4
PGSC0003DMG400026119_SNP3	ST4.03ch06_1	ST4.03ch06	46387923	G	A	downstream_gene_variant	PGSC0003DMG400026119	Salt tolerance protein 4
PGSC0003DMG400026119_SNP5	ST4.03ch06_1	ST4.03ch06	46388310	A	G	missense_variant	PGSC0003DMG400026119	Salt tolerance protein 4
PGSC0003DMG400026119_SNP6	ST4.03ch06_1	ST4.03ch06	46388311	C	T	missense_variant	PGSC0003DMG400026119	Salt tolerance protein 4
PGSC0003DMG400026079_SNP1	ST4.03ch06_1	ST4.03ch06	46436417	C	T	downstream_gene_variant	PGSC0003DMG400026079	NAC domain-containing protein
PGSC0003DMG400026079_SNP2	ST4.03ch06_1	ST4.03ch06	46437243	G	T	downstream_gene_variant	PGSC0003DMG400026079	NAC domain-containing protein
PGSC0003DMG402031319_SNP1	ST4.03ch06_1	ST4.03ch06	46899482	C	A	stop_gained	PGSC0003DMG402031319	TMV resistance protein N
PGSC0003DMG402031322_SNP1	ST4.03ch06_1	ST4.03ch06	47044979	C	T	stop_gained	PGSC0003DMG402031322	Endomembrane protein emp70
PGSC0003DMG400005184_SNP2	ST4.03ch06_1	ST4.03ch06	47361338	A	G	missense_variant	PGSC0003DMG400005184	Ulp1 protease family, C-terminal catalytic domain containing protein
PGSC0003DMG400005184_SNP3	ST4.03ch06_1	ST4.03ch06	47361347	G	A	missense_variant	PGSC0003DMG400005184	Ulp1 protease family, C-terminal catalytic domain containing protein
PGSC0003DMG400005184_SNP1	ST4.03ch06_1	ST4.03ch06	47361390	G	A	missense_variant	PGSC0003DMG400005184	Ulp1 protease family, C-terminal catalytic domain containing protein
PGSC0003DMG400005184_SNP4	ST4.03ch06_1	ST4.03ch06	47361443	C	A	missense_variant	PGSC0003DMG400005184	Ulp1 protease family, C-terminal catalytic domain containing protein
PGSC0003DMG400005184_SNP5	ST4.03ch06_1	ST4.03ch06	47361458	G	A, T	missense_variant	PGSC0003DMG400005184	Ulp1 protease family, C-terminal catalytic domain containing protein
PGSC0003DMG400033153_SNP1	ST4.03ch06_1	ST4.03ch06	47444451	G	A	stop_gained	PGSC0003DMG400033153	Tospovirus resistance protein C
PGSC0003DMG400033129_SNP1	ST4.03ch06_1	ST4.03ch06	47594878	C	A	stop_gained	PGSC0003DMG400033129	Cell division protein kinase
PGSC0003DMG400033129_SNP2	ST4.03ch06_1	ST4.03ch06	47596528	G	A	stop_gained	PGSC0003DMG400033129	Cell division protein kinase
PGSC0003DMG400026506_SNP1	ST4.03ch06_1	ST4.03ch06	48115079	A	G	5_prime_UTR_premature_start_codon_gain_variant	PGSC0003DMG400026506	Metal tolerance protein
PGSC0003DMG400026506_SNP2	ST4.03ch06_1	ST4.03ch06	48116343	T	G	intron_variant	PGSC0003DMG400026506	Metal tolerance protein
PGSC0003DMG400026506_SNP3	ST4.03ch06_1	ST4.03ch06	48118990	T	C	downstream_gene_variant	PGSC0003DMG400026506	Metal tolerance protein
PGSC0003DMG400033070_SNP2	ST4.03ch06_2	ST4.03ch06	51853977	C	T	3_prime_UTR_variant	PGSC0003DMG400033038	Isochorismate synthase
PGSC0003DMG400033070_SNP3	ST4.03ch06_2	ST4.03ch06	51854602	C	T	3_prime_UTR_variant	PGSC0003DMG400033038	Isochorismate synthase
PGSC0003DMG400033070_SNP1	ST4.03ch06_2	ST4.03ch06	51854785	T	C	3_prime_UTR_variant	PGSC0003DMG400033038	Isochorismate synthase
PGSC0003DMG400033070_SNP4	ST4.03ch06_2	ST4.03ch06	51855604	G	T	3_prime_UTR_variant	PGSC0003DMG400033038	Isochorismate synthase
PGSC0003DMG400033038_SNP1	ST4.03ch06_2	ST4.03ch06	51857100	C	A	downstream_gene_variant	PGSC0003DMG400033038	Isochorismate synthase
PGSC0003DMG400033038_SNP2	ST4.03ch06_2	ST4.03ch06	51858374	T	A	downstream_gene_variant	PGSC0003DMG400033038	Isochorismate synthase
PGSC0003DMG400033038_SNP3	ST4.03ch06_2	ST4.03ch06	51859391	C	A	downstream_gene_variant	PGSC0003DMG400033038	Isochorismate synthase
PGSC0003DMG400033035_SNP1	ST4.03ch06_2	ST4.03ch06	51907750	G	A	stop_gained	PGSC0003DMG400033035	Hypersensitive-induced reaction protein
PGSC0003DMG400033033_SNP1	ST4.03ch06_2	ST4.03ch06	51947346	A	G	3_prime_UTR_variant	PGSC0003DMG400033033	Chaperone protein dnaJ
PGSC0003DMG400033033_SNP3	ST4.03ch06_2	ST4.03ch06	51955173	A	G	intron_variant	PGSC0003DMG400033033	Chaperone protein dnaJ
PGSC0003DMG400033033_SNP2	ST4.03ch06_2	ST4.03ch06	51995964	0		0	PGSC0003DMG400033066	EARLY FLOWERING 5
PGSC0003DMG400033028_SNP1	ST4.03ch06_2	ST4.03ch06	52131271	C	A	upstream_gene_variant	PGSC0003DMG400033028	Betaine aldehyde dehyrogenase
PGSC0003DMG400033028_SNP2	ST4.03ch06_2	ST4.03ch06	52131774	A	T	upstream_gene_variant	PGSC0003DMG400033028	Betaine aldehyde dehyrogenase
PGSC0003DMG400033028_SNP4	ST4.03ch06_2	ST4.03ch06	52132701	A	G	missense_variant&splice_region_variant	PGSC0003DMG400033028	Betaine aldehyde dehyrogenase
PGSC0003DMG400033028_SNP3	ST4.03ch06_2	ST4.03ch06	52135156	G	A	splice_region_variant&synonymous_variant	PGSC0003DMG400033028	Betaine aldehyde dehyrogenase
PGSC0003DMG400026951_SNP3	ST4.03ch06_2	ST4.03ch06	52213374	0		0	PGSC0003DMG400026951	Xylem serine proteinase 1
PGSC0003DMG400027093_SNP1	ST4.03ch06_2	ST4.03ch06	52277764	C	T	upstream_gene_variant	PGSC0003DMG400027093	EXECUTER1 protein, chloroplast
PGSC0003DMG400027093_SNP2	ST4.03ch06_2	ST4.03ch06	52278223	C	A	upstream_gene_variant	PGSC0003DMG400027093	EXECUTER1 protein, chloroplast
PGSC0003DMG400027093_SNP3	ST4.03ch06_2	ST4.03ch06	52279925	G	C	upstream_gene_variant	PGSC0003DMG400027093	EXECUTER1 protein, chloroplast
PGSC0003DMG400027088_SNP1	ST4.03ch06_2	ST4.03ch06	52365110	G	A	5_prime_UTR_variant	PGSC0003DMG400027088	Boron transporter
PGSC0003DMG400027088_SNP2	ST4.03ch06_2	ST4.03ch06	52365619	G	T	upstream_gene_variant	PGSC0003DMG400027088	Boron transporter
PGSC0003DMG400027088_SNP3	ST4.03ch06_2	ST4.03ch06	52366143	A	G	upstream_gene_variant	PGSC0003DMG400027088	Boron transporter
PGSC0003DMG400027088_SNP4	ST4.03ch06_2	ST4.03ch06	52366571	C	T	missense_variant	PGSC0003DMG400027088	Boron transporter
PGSC0003DMG400027088_SNP5	ST4.03ch06_2	ST4.03ch06	52367249	G	A	missense_variant	PGSC0003DMG400027088	Boron transporter
PGSC0003DMG400027088_SNP6	ST4.03ch06_2	ST4.03ch06	52369364	C	G	missense_variant	PGSC0003DMG400027088	Boron transporter
PGSC0003DMG402027084_SNP1	ST4.03ch06_2	ST4.03ch06	52396826	T	A	upstream_gene_variant	PGSC0003DMG402027084	Anthranilate phosphoribosyltransferase
PGSC0003DMG402027084_SNP2	ST4.03ch06_2	ST4.03ch06	52396902	G	A	upstream_gene_variant	PGSC0003DMG402027084	Anthranilate phosphoribosyltransferase
PGSC0003DMG402027084_SNP3	ST4.03ch06_2	ST4.03ch06	52398801	T	C	3_prime_UTR_variant	PGSC0003DMG402027084	Anthranilate phosphoribosyltransferase
PGSC0003DMG401027084_SNP1	ST4.03ch06_2	ST4.03ch06	52399626	A	G	5_prime_UTR_variant	PGSC0003DMG401027084	Protein phosphatase pp2a regulatory subunit B
PGSC0003DMG401027084_SNP2	ST4.03ch06_2	ST4.03ch06	52401282	G	T	missense_variant	PGSC0003DMG401027084	Protein phosphatase pp2a regulatory subunit B
PGSC0003DMG401027084_SNP4	ST4.03ch06_2	ST4.03ch06	52401472	G	C	missense_variant	PGSC0003DMG401027084	Protein phosphatase pp2a regulatory subunit B
PGSC0003DMG401027084_SNP3	ST4.03ch06_2	ST4.03ch06	52403252	T	C	3_prime_UTR_variant	PGSC0003DMG401027084	Protein phosphatase pp2a regulatory subunit B
PGSC0003DMG401027084_SNP5	ST4.03ch06_2	ST4.03ch06	52405465	G	A	missense_variant	PGSC0003DMG401027084	Protein phosphatase pp2a regulatory subunit B
PGSC0003DMG401027084_SNP6	ST4.03ch06_2	ST4.03ch06	52405888	C	T	missense_variant	PGSC0003DMG401027084	Protein phosphatase pp2a regulatory subunit B
PGSC0003DMG400026988_SNP1	ST4.03ch06_2	ST4.03ch06	52529331	G	A	missense_variant	PGSC0003DMG400026988	Methylputrescine oxidase
PGSC0003DMG400026988_SNP2	ST4.03ch06_2	ST4.03ch06	52530578	A	G	downstream_gene_variant	PGSC0003DMG400026988	Methylputrescine oxidase
PGSC0003DMG400026988_SNP3	ST4.03ch06_2	ST4.03ch06	52533636	A	G	intron_variant	PGSC0003DMG400026988	Methylputrescine oxidase
PGSC0003DMG400026988_SNP4	ST4.03ch06_2	ST4.03ch06	52534731	C	T	missense_variant	PGSC0003DMG400026988	Methylputrescine oxidase
PGSC0003DMG400027072_SNP1	ST4.03ch06_2	ST4.03ch06	52591494	A	G	missense_variant	PGSC0003DMG400027072	Protein DEHYDRATION-INDUCED 19 homolog 6
PGSC0003DMG400027072_SNP4	ST4.03ch06_2	ST4.03ch06	52591499	T	G	missense_variant	PGSC0003DMG400027072	Protein DEHYDRATION-INDUCED 19 homolog 6
PGSC0003DMG400027072_SNP2	ST4.03ch06_2	ST4.03ch06	52592273	A	C	upstream_gene_variant	PGSC0003DMG400027072	Protein DEHYDRATION-INDUCED 19 homolog 6
PGSC0003DMG400027072_SNP3	ST4.03ch06_2	ST4.03ch06	52594253	G	C	downstream_gene_variant	PGSC0003DMG400027072	Protein DEHYDRATION-INDUCED 19 homolog 6
PGSC0003DMG400027072_SNP5	ST4.03ch06_2	ST4.03ch06	52594339	A	C	missense_variant	PGSC0003DMG400027072	Protein DEHYDRATION-INDUCED 19 homolog 6
PGSC0003DMG402026985_SNP1	ST4.03ch06_2	ST4.03ch06	52600281	G	A	stop_gained	PGSC0003DMG402026985	Kinase
PGSC0003DMG400027112_SNP1	ST4.03ch06_2	ST4.03ch06	52786177	A	T	stop_gained	PGSC0003DMG400027112	Gene of unknown function
PGSC0003DMG400026969_SNP1	ST4.03ch06_2	ST4.03ch06	52919920	T	A	upstream_gene_variant	PGSC0003DMG400026969	Aquaporin, MIP family, TIP subfamily
PGSC0003DMG400045819_SNP1	ST4.03ch06_2	ST4.03ch06	53003688	C	T	stop_gained	PGSC0003DMG400045819	Conserved gene of unknown function
PGSC0003DMG400026956_SNP1	ST4.03ch06_2	ST4.03ch06	53148840	C	T	3_prime_UTR_variant	PGSC0003DMG400026956	Inositol polyphosphate-5-phosphatase
PGSC0003DMG400026956_SNP2	ST4.03ch06_2	ST4.03ch06	53151017	C	T	intron_variant	PGSC0003DMG400026956	Inositol polyphosphate-5-phosphatase
PGSC0003DMG400026953_SNP1	ST4.03ch06_2	ST4.03ch06	53183583	A	G	missense_variant	PGSC0003DMG400026953	Serine protease inhibitor, potato inhibitor I-type family protein
PGSC0003DMG400026953_SNP2	ST4.03ch06_2	ST4.03ch06	53183595	G	C	missense_variant	PGSC0003DMG400026953	Serine protease inhibitor, potato inhibitor I-type family protein
PGSC0003DMG400026953_SNP3	ST4.03ch06_2	ST4.03ch06	53183599	G	C	missense_variant	PGSC0003DMG400026953	Serine protease inhibitor, potato inhibitor I-type family protein
PGSC0003DMG400026952_SNP1	ST4.03ch06_2	ST4.03ch06	53193378	C	A	3_prime_UTR_variant	PGSC0003DMG400026952	Serine protease inhibitor, potato inhibitor I-type family protein
PGSC0003DMG400026952_SNP2	ST4.03ch06_2	ST4.03ch06	53193578	A	G	missense_variant	PGSC0003DMG400026952	Serine protease inhibitor, potato inhibitor I-type family protein
PGSC0003DMG400026952_SNP3	ST4.03ch06_2	ST4.03ch06	53193648	G	T	missense_variant	PGSC0003DMG400026952	Serine protease inhibitor, potato inhibitor I-type family protein
PGSC0003DMG400026951_SNP1	ST4.03ch06_2	ST4.03ch06	53209133	G	T	intron_variant	PGSC0003DMG400026951	Xylem serine proteinase 1
PGSC0003DMG400026951_SNP2	ST4.03ch06_2	ST4.03ch06	53211356	G	A	intron_variant	PGSC0003DMG400026951	Xylem serine proteinase 1
PGSC0003DMG400026951_SNP6	ST4.03ch06_2	ST4.03ch06	53213308	A	C	missense_variant	PGSC0003DMG400026951	Xylem serine proteinase 1
PGSC0003DMG400026951_SNP7	ST4.03ch06_2	ST4.03ch06	53213320	G	A	missense_variant	PGSC0003DMG400026951	Xylem serine proteinase 1
PGSC0003DMG400026951_SNP8	ST4.03ch06_2	ST4.03ch06	53213331	A	G	missense_variant	PGSC0003DMG400026951	Xylem serine proteinase 1
PGSC0003DMG400026951_SNP9	ST4.03ch06_2	ST4.03ch06	53213333	A	T	missense_variant	PGSC0003DMG400026951	Xylem serine proteinase 1
PGSC0003DMG400026951_SNP10	ST4.03ch06_2	ST4.03ch06	53213349	A	T	missense_variant	PGSC0003DMG400026951	Xylem serine proteinase 1
PGSC0003DMG400026951_SNP11	ST4.03ch06_2	ST4.03ch06	53213350	G	A	missense_variant	PGSC0003DMG400026951	Xylem serine proteinase 1
PGSC0003DMG400026951_SNP4	ST4.03ch06_2	ST4.03ch06	53213367	T	C	missense_variant	PGSC0003DMG400026951	Xylem serine proteinase 1
PGSC0003DMG400026951_SNP5	ST4.03ch06_2	ST4.03ch06	53213368	G	T	missense_variant	PGSC0003DMG400026951	Xylem serine proteinase 1
PGSC0003DMG400026951_SNP12	ST4.03ch06_2	ST4.03ch06	53214363	C	G	missense_variant	PGSC0003DMG400026951	Xylem serine proteinase 1
PGSC0003DMG400027036_SNP1	ST4.03ch06_2	ST4.03ch06	53458705	T	A	5_prime_UTR_variant	PGSC0003DMG400027036	Heat shock factor protein HSF8
PGSC0003DMG400027036_SNP2	ST4.03ch06_2	ST4.03ch06	53460123	T	C	downstream_gene_variant	PGSC0003DMG400027036	Heat shock factor protein HSF8
PGSC0003DMG400027036_SNP4	ST4.03ch06_2	ST4.03ch06	53461314	A	G	missense_variant	PGSC0003DMG400027036	Heat shock factor protein HSF8
PGSC0003DMG400027036_SNP3	ST4.03ch06_2	ST4.03ch06	53461338	C	T	missense_variant	PGSC0003DMG400027036	Heat shock factor protein HSF8
PGSC0003DMG400027036_SNP5	ST4.03ch06_2	ST4.03ch06	53461584	T	G	missense_variant	PGSC0003DMG400027036	Heat shock factor protein HSF8
PGSC0003DMG400027036_SNP6	ST4.03ch06_2	ST4.03ch06	53461592	G	A	missense_variant	PGSC0003DMG400027036	Heat shock factor protein HSF8
PGSC0003DMG400027036_SNP7	ST4.03ch06_2	ST4.03ch06	53461689	G	A	missense_variant	PGSC0003DMG400027036	Heat shock factor protein HSF8
PGSC0003DMG400027036_SNP8	ST4.03ch06_2	ST4.03ch06	53461706	T	C	stop_lost	PGSC0003DMG400027036	Heat shock factor protein HSF8
PGSC0003DMG400026936_SNP1	ST4.03ch06_2	ST4.03ch06	53463470	G	A	stop_gained	PGSC0003DMG400026936	Syntaxin
PGSC0003DMG401027033_SNP1	ST4.03ch06_2	ST4.03ch06	53492699	A	C	5_prime_UTR_variant	PGSC0003DMG401027033	ADP-ribosylation factor
PGSC0003DMG401027033_SNP2	ST4.03ch06_2	ST4.03ch06	53493165	C	T	downstream_gene_variant	PGSC0003DMG401027033	ADP-ribosylation factor
PGSC0003DMG401027033_SNP3	ST4.03ch06_2	ST4.03ch06	53494029	T	C	downstream_gene_variant	PGSC0003DMG401027033	ADP-ribosylation factor
PGSC0003DMG400027031_SNP1	ST4.03ch06_2	ST4.03ch06	53528781	T	A	stop_gained	PGSC0003DMG400027031	Hydrogen peroxide-induced 1
PGSC0003DMG401026931_SNP1	ST4.03ch06_2	ST4.03ch06	53541977	T	A	missense_variant	PGSC0003DMG402026931	UDP-glucosyltransferase
PGSC0003DMG402026931_SNP3	ST4.03ch06_2	ST4.03ch06	53541999	A	T	missense_variant	PGSC0003DMG402026931	UDP-glucosyltransferase
PGSC0003DMG401026931_SNP2	ST4.03ch06_2	ST4.03ch06	53542573	C	A	stop_gained	PGSC0003DMG402026931	UDP-glucosyltransferase
PGSC0003DMG402026931_SNP1	ST4.03ch06_2	ST4.03ch06	53542613	C	A	missense_variant	PGSC0003DMG402026931	UDP-glucosyltransferase
PGSC0003DMG402026931_SNP2	ST4.03ch06_2	ST4.03ch06	53542662	T	G	missense_variant	PGSC0003DMG402026931	UDP-glucosyltransferase
PGSC0003DMG402026931_SNP4	ST4.03ch06_2	ST4.03ch06	53542667	A	C	missense_variant	PGSC0003DMG402026931	UDP-glucosyltransferase
PGSC0003DMG401026931_SNP3	ST4.03ch06_2	ST4.03ch06	53543087	C	G	missense_variant	PGSC0003DMG401026931	UDP-glucosyltransferase
PGSC0003DMG400026926_SNP1	ST4.03ch06_2	ST4.03ch06	53608951	A	G	upstream_gene_variant	PGSC0003DMG400026926	Osmotin
PGSC0003DMG400026926_SNP4	ST4.03ch06_2	ST4.03ch06	53609207	A	T	missense_variant	PGSC0003DMG400026926	Osmotin
PGSC0003DMG400026926_SNP2	ST4.03ch06_2	ST4.03ch06	53609499	T	G	upstream_gene_variant	PGSC0003DMG400026926	Osmotin
PGSC0003DMG400026926_SNP5	ST4.03ch06_2	ST4.03ch06	53609584	C	T	missense_variant	PGSC0003DMG400026926	Osmotin
PGSC0003DMG400026926_SNP6	ST4.03ch06_2	ST4.03ch06	53609751	G	A	missense_variant	PGSC0003DMG400026926	Osmotin
PGSC0003DMG400026926_SNP7	ST4.03ch06_2	ST4.03ch06	53609989	A	T	missense_variant	PGSC0003DMG400026926	Osmotin
PGSC0003DMG400026926_SNP3	ST4.03ch06_2	ST4.03ch06	53610053	G	T	5_prime_UTR_variant	PGSC0003DMG400026926	Osmotin
PGSC0003DMG400027022_SNP1	ST4.03ch06_2	ST4.03ch06	53643092	A	T	stop_gained	PGSC0003DMG400027022	Copper ion binding protein
PGSC0003DMG401026923_SNP1	ST4.03ch06_2	ST4.03ch06	53643743	T	G	5_prime_UTR_variant	PGSC0003DMG401026923	1-aminocyclopropane-1-carboxylate oxidase
PGSC0003DMG401026923_SNP2	ST4.03ch06_2	ST4.03ch06	53644364	C	A	downstream_gene_variant	PGSC0003DMG401026923	1-aminocyclopropane-1-carboxylate oxidase
PGSC0003DMG401026923_SNP4	ST4.03ch06_2	ST4.03ch06	53644802	T	C	missense_variant	PGSC0003DMG401026923	1-aminocyclopropane-1-carboxylate oxidase
PGSC0003DMG401026923_SNP3	ST4.03ch06_2	ST4.03ch06	53645108	C	G	missense_variant	PGSC0003DMG401026923	1-aminocyclopropane-1-carboxylate oxidase
PGSC0003DMG401026923_SNP5	ST4.03ch06_2	ST4.03ch06	53647399	G	A	missense_variant	PGSC0003DMG401026923	1-aminocyclopropane-1-carboxylate oxidase
PGSC0003DMG401026923_SNP6	ST4.03ch06_2	ST4.03ch06	53647418	C	T	missense_variant	PGSC0003DMG401026923	1-aminocyclopropane-1-carboxylate oxidase
PGSC0003DMG400027017_SNP1	ST4.03ch06_2	ST4.03ch06	53748645	G	A	stop_gained	PGSC0003DMG400027017	Fructokinase 2
PGSC0003DMG400027017_SNP2	ST4.03ch06_2	ST4.03ch06	53748659	G	A	stop_gained	PGSC0003DMG400027017	Fructokinase 2
PGSC0003DMG401027015_SNP1	ST4.03ch06_2	ST4.03ch06	53793946	A	ATG, G	frameshift_variant&stop_gained	PGSC0003DMG401027015	TRNA-dihydrouridine synthase
PGSC0003DMG402027007_SNP1	ST4.03ch06_2	ST4.03ch06	53943667	A	T	splice_region_variant&intron_variant	PGSC0003DMG402027007	Inositol transporter 1
PGSC0003DMG402027007_SNP2	ST4.03ch06_2	ST4.03ch06	53944077	C	T	upstream_gene_variant	PGSC0003DMG402027007	Inositol transporter 1
PGSC0003DMG402027007_SNP3	ST4.03ch06_2	ST4.03ch06	53945536	T	A	5_prime_UTR_variant	PGSC0003DMG402027007	Inositol transporter 1
PGSC0003DMG401005949_SNP2	ST4.03ch06_2	ST4.03ch06	54199690	C	T	missense_variant	PGSC0003DMG401005949	Aquaporin NIP1
PGSC0003DMG401005949_SNP1	ST4.03ch06_2	ST4.03ch06	54200025	C	G	missense_variant	PGSC0003DMG401005949	Aquaporin NIP1
PGSC0003DMG401005949_SNP3	ST4.03ch06_2	ST4.03ch06	54200348	G	A	missense_variant	PGSC0003DMG401005949	Aquaporin NIP1
PGSC0003DMG400005918_SNP1	ST4.03ch06_2	ST4.03ch06	54228955	G	A	3_prime_UTR_variant	PGSC0003DMG400005918	GAMYB-like2
PGSC0003DMG400005918_SNP2	ST4.03ch06_2	ST4.03ch06	54230424	A	T	downstream_gene_variant	PGSC0003DMG400005918	GAMYB-like2
PGSC0003DMG400005918_SNP3	ST4.03ch06_2	ST4.03ch06	54233089	A	C	intron_variant	PGSC0003DMG400005918	GAMYB-like2
PGSC0003DMG400005914_SNP1	ST4.03ch06_2	ST4.03ch06	54305664	T	G	3_prime_UTR_variant	PGSC0003DMG400005914	EIN3
PGSC0003DMG400005913_SNP1	ST4.03ch06_2	ST4.03ch06	54326259	A	G	5_prime_UTR_variant	PGSC0003DMG400005913	EIN3
PGSC0003DMG401005938_SNP1	ST4.03ch06_2	ST4.03ch06	54475273	T	G	stop_lost	PGSC0003DMG401005938	Zinc ion binding protein
PGSC0003DMG400005936_SNP1	ST4.03ch06_2	ST4.03ch06	54500752	A	T	intron_variant	PGSC0003DMG400005936	YABBY domain class transcription factor
PGSC0003DMG400005936_SNP2	ST4.03ch06_2	ST4.03ch06	54502244	G	T	intron_variant	PGSC0003DMG400005936	YABBY domain class transcription factor
PGSC0003DMG400005936_SNP3	ST4.03ch06_2	ST4.03ch06	54502861	A	C	intron_variant	PGSC0003DMG400005936	YABBY domain class transcription factor
PGSC0003DMG400005926_SNP1	ST4.03ch06_2	ST4.03ch06	54742107	C	T	stop_gained	PGSC0003DMG400005926	Cytochrome P450
PGSC0003DMG400005926_SNP2	ST4.03ch06_2	ST4.03ch06	54742144	G	A	stop_gained	PGSC0003DMG400005926	Cytochrome P450
PGSC0003DMG400005925_SNP1	ST4.03ch06_2	ST4.03ch06	54746073	C	T	stop_gained	PGSC0003DMG400005925	Cytochrome P450
PGSC0003DMG400005925_SNP2	ST4.03ch06_2	ST4.03ch06	54746120	C	G	stop_gained	PGSC0003DMG400005925	Cytochrome P450
PGSC0003DMG400005923_SNP1	ST4.03ch06_2	ST4.03ch06	54807470	G	C	stop_lost	PGSC0003DMG400005923	Ubiquinol-cytochrome C reductase
PGSC0003DMG400034493_SNP1	ST4.03ch06_2	ST4.03ch06	54888795	G	T	stop_gained	PGSC0003DMG400034493	FRIGIDA
PGSC0003DMG400007114_SNP1	ST4.03ch06_2	ST4.03ch06	55011265	G	A	stop_gained	PGSC0003DMG400007114	Fatty acyl-CoA reductase 3
PGSC0003DMG400038438_SNP1	ST4.03ch06_2	ST4.03ch06	55018879	C	A	stop_gained	PGSC0003DMG400038438	Glucosyltransferase
PGSC0003DMG400007115_SNP1	ST4.03ch06_2	ST4.03ch06	55025565	T	G	stop_gained	PGSC0003DMG400007115	Male sterility protein
PGSC0003DMG400007121_SNP1	ST4.03ch06_2	ST4.03ch06	55080465	C	A	stop_gained	PGSC0003DMG400007121	Serine/threonine protein kinase
PGSC0003DMG400007152_SNP1	ST4.03ch06_2	ST4.03ch06	55203666	T	C	3_prime_UTR_variant	PGSC0003DMG400007152	UDP-apiose/xylose synthase
PGSC0003DMG400007152_SNP2	ST4.03ch06_2	ST4.03ch06	55204240	A	T	intron_variant	PGSC0003DMG400007152	UDP-apiose/xylose synthase
PGSC0003DMG400007152_SNP3	ST4.03ch06_2	ST4.03ch06	55205074	C	T	intron_variant	PGSC0003DMG400007152	UDP-apiose/xylose synthase
PGSC0003DMG400007152_SNP4	ST4.03ch06_2	ST4.03ch06	55207398	G	T	missense_variant	PGSC0003DMG400007152	UDP-apiose/xylose synthase
PGSC0003DMG400007153_SNP1	ST4.03ch06_2	ST4.03ch06	55220504	T	A	stop_gained	PGSC0003DMG400007153	Conserved gene of unknown function
PGSC0003DMG400007132_SNP1	ST4.03ch06_2	ST4.03ch06	55325494	A	G	stop_lost	PGSC0003DMG400007132	Ubiquitin-protein ligase
PGSC0003DMG400007161_SNP1	ST4.03ch06_2	ST4.03ch06	55411399	T	A	stop_gained	PGSC0003DMG400007161	T-complex protein 1 beta subunit (TCP-1-beta)
PGSC0003DMG400008794_SNP1	ST4.03ch06_2	ST4.03ch06	55653852	C	T	stop_gained	PGSC0003DMG400008794	Major latex
PGSC0003DMG400020103_SNP1	ST4.03ch06_3	ST4.03ch06	58257650	T	C	3_prime_UTR_variant	PGSC0003DMG400020103	Glycosyltransferase QUASIMODO1
PGSC0003DMG400020103_SNP2	ST4.03ch06_3	ST4.03ch06	58258686	G	C	downstream_gene_variant	PGSC0003DMG400020103	Glycosyltransferase QUASIMODO1
PGSC0003DMG400020103_SNP3	ST4.03ch06_3	ST4.03ch06	58260045	C	T	synonymous_variant	PGSC0003DMG400020103	Glycosyltransferase QUASIMODO1
PGSC0003DMG400020163_SNP1	ST4.03ch06_3	ST4.03ch06	58288609	A	G	missense_variant	PGSC0003DMG400020163	Acyl-ACP thioesterase
PGSC0003DMG400020163_SNP2	ST4.03ch06_3	ST4.03ch06	58288866	C	T	downstream_gene_variant	PGSC0003DMG400020163	Acyl-ACP thioesterase
PGSC0003DMG400020163_SNP3	ST4.03ch06_3	ST4.03ch06	58290384	C	T	downstream_gene_variant	PGSC0003DMG400020163	Acyl-ACP thioesterase
PGSC0003DMG400020163_SNP4	ST4.03ch06_3	ST4.03ch06	58293031	G	A	missense_variant	PGSC0003DMG400020163	Acyl-ACP thioesterase
PGSC0003DMG400020163_SNP5	ST4.03ch06_3	ST4.03ch06	58293229	C	G	missense_variant	PGSC0003DMG400020163	Acyl-ACP thioesterase
PGSC0003DMG400041434_SNP4	ST4.03ch06_3	ST4.03ch06	58299302	G	A	missense_variant	PGSC0003DMG400041434	Xyloglucan endotransglucosylase/hydrolase protein 1
PGSC0003DMG400041434_SNP2	ST4.03ch06_3	ST4.03ch06	58299391	G	A	missense_variant	PGSC0003DMG400041434	Xyloglucan endotransglucosylase/hydrolase protein 1
PGSC0003DMG400041434_SNP3	ST4.03ch06_3	ST4.03ch06	58300017	C	T	missense_variant	PGSC0003DMG400041434	Xyloglucan endotransglucosylase/hydrolase protein 1
PGSC0003DMG400041434_SNP5	ST4.03ch06_3	ST4.03ch06	58300285	G	T	missense_variant	PGSC0003DMG400041434	Xyloglucan endotransglucosylase/hydrolase protein 1
PGSC0003DMG400041434_SNP1	ST4.03ch06_3	ST4.03ch06	58300317	T	A	synonymous_variant	PGSC0003DMG400041434	Xyloglucan endotransglucosylase/hydrolase protein 1
PGSC0003DMG400020089_SNP1	ST4.03ch06_3	ST4.03ch06	58466053	G	T	missense_variant	PGSC0003DMG400020089	F-box/kelch-repeat protein
PGSC0003DMG400020089_SNP2	ST4.03ch06_3	ST4.03ch06	58466394	G	C	missense_variant	PGSC0003DMG400020089	F-box/kelch-repeat protein
PGSC0003DMG400020089_SNP3	ST4.03ch06_3	ST4.03ch06	58467477	A	G	upstream_gene_variant	PGSC0003DMG400020089	F-box/kelch-repeat protein
PGSC0003DMG400020089_SNP4	ST4.03ch06_3	ST4.03ch06	58470374	C	T	missense_variant	PGSC0003DMG400020089	F-box/kelch-repeat protein
PGSC0003DMG400020089_SNP5	ST4.03ch06_3	ST4.03ch06	58470476	T	A	missense_variant	PGSC0003DMG400020089	F-box/kelch-repeat protein
PGSC0003DMG400020088_SNP1	ST4.03ch06_3	ST4.03ch06	58489514	G	A	missense_variant	PGSC0003DMG400020088	VP1-ABI3
PGSC0003DMG400020088_SNP2	ST4.03ch06_3	ST4.03ch06	58490165	T	A	downstream_gene_variant	PGSC0003DMG400020088	VP1-ABI3
PGSC0003DMG400020088_SNP3	ST4.03ch06_3	ST4.03ch06	58490924	G	A	downstream_gene_variant	PGSC0003DMG400020088	VP1-ABI3
PGSC0003DMG400020088_SNP4	ST4.03ch06_3	ST4.03ch06	58491096	G	A	missense_variant	PGSC0003DMG400020088	VP1-ABI3
PGSC0003DMG400020088_SNP5	ST4.03ch06_3	ST4.03ch06	58491433	G	T	missense_variant	PGSC0003DMG400020088	VP1-ABI3
PGSC0003DMG400020088_SNP6	ST4.03ch06_3	ST4.03ch06	58491480	G	A, T	missense_variant	PGSC0003DMG400020088	VP1-ABI3
PGSC0003DMG400020088_SNP7	ST4.03ch06_3	ST4.03ch06	58491496	C	A, T	missense_variant	PGSC0003DMG400020088	VP1-ABI3
PGSC0003DMG400020088_SNP8	ST4.03ch06_3	ST4.03ch06	58491508	T	A	missense_variant	PGSC0003DMG400020088	VP1-ABI3
PGSC0003DMG400020155_SNP1	ST4.03ch06_3	ST4.03ch06	58498835	G	T	missense_variant	PGSC0003DMG400020155	ABI3
PGSC0003DMG400020155_SNP4	ST4.03ch06_3	ST4.03ch06	58498939	T	A	missense_variant	PGSC0003DMG400020155	ABI3
PGSC0003DMG400020155_SNP9	ST4.03ch06_3	ST4.03ch06	58499264	C	A	missense_variant	PGSC0003DMG400020155	ABI3
PGSC0003DMG400020155_SNP5	ST4.03ch06_3	ST4.03ch06	58499828	G	A	missense_variant	PGSC0003DMG400020155	ABI3
PGSC0003DMG400020155_SNP6	ST4.03ch06_3	ST4.03ch06	58499976	T	A	missense_variant	PGSC0003DMG400020155	ABI3
PGSC0003DMG400020155_SNP7	ST4.03ch06_3	ST4.03ch06	58500160	G	T	missense_variant	PGSC0003DMG400020155	ABI3
PGSC0003DMG400020155_SNP2	ST4.03ch06_3	ST4.03ch06	58500322	A	C	downstream_gene_variant	PGSC0003DMG400020155	ABI3
PGSC0003DMG400020155_SNP3	ST4.03ch06_3	ST4.03ch06	58501541	G	A	downstream_gene_variant	PGSC0003DMG400020155	ABI3
PGSC0003DMG400020155_SNP8	ST4.03ch06_3	ST4.03ch06	58501653	C	T	missense_variant	PGSC0003DMG400020155	ABI3
PGSC0003DMG400020087_SNP1	ST4.03ch06_3	ST4.03ch06	58504746	G	T	3_prime_UTR_variant	PGSC0003DMG400020087	Late embryo abundance protein
PGSC0003DMG400020087_SNP2	ST4.03ch06_3	ST4.03ch06	58506282	A	C	downstream_gene_variant	PGSC0003DMG400020087	Late embryo abundance protein
PGSC0003DMG400020087_SNP3	ST4.03ch06_3	ST4.03ch06	58506537	C	T	missense_variant	PGSC0003DMG400020087	Late embryo abundance protein
PGSC0003DMG400020079_SNP5	ST4.03ch06_3	ST4.03ch06	58577953	G	A	missense_variant	PGSC0003DMG400020079	Flavin monooxygenase
PGSC0003DMG400020079_SNP3	ST4.03ch06_3	ST4.03ch06	58577968	T	C	missense_variant	PGSC0003DMG400020079	Flavin monooxygenase
PGSC0003DMG400020079_SNP1	ST4.03ch06_3	ST4.03ch06	58578222	T	G	synonymous_variant	PGSC0003DMG400020079	Flavin monooxygenase
PGSC0003DMG400020079_SNP2	ST4.03ch06_3	ST4.03ch06	58578417	A	G	intron_variant	PGSC0003DMG400020079	Flavin monooxygenase
PGSC0003DMG400020079_SNP4	ST4.03ch06_3	ST4.03ch06	58579109	G	T	missense_variant	PGSC0003DMG400020079	Flavin monooxygenase
PGSC0003DMG402020076_SNP1	ST4.03ch06_3	ST4.03ch06	58670063	G	T	3_prime_UTR_variant	PGSC0003DMG402020076	Desiccation-associated protein
PGSC0003DMG402020076_SNP3	ST4.03ch06_3	ST4.03ch06	58670272	G	A	missense_variant	PGSC0003DMG402020076	Desiccation-associated protein
PGSC0003DMG402020076_SNP2	ST4.03ch06_3	ST4.03ch06	58671450	C	T	upstream_gene_variant	PGSC0003DMG402020076	Desiccation-associated protein
PGSC0003DMG400020147_SNP1	ST4.03ch06_3	ST4.03ch06	58698149	T	C	intron_variant	PGSC0003DMG400020147	NAC domain protein
PGSC0003DMG400020147_SNP3	ST4.03ch06_3	ST4.03ch06	58698728	T	G	missense_variant	PGSC0003DMG400020147	NAC domain protein
PGSC0003DMG400020147_SNP2	ST4.03ch06_3	ST4.03ch06	58698852	A	G	missense_variant	PGSC0003DMG400020147	NAC domain protein
PGSC0003DMG400020147_SNP4	ST4.03ch06_3	ST4.03ch06	58699696	A	G	missense_variant	PGSC0003DMG400020147	NAC domain protein
PGSC0003DMG400020147_SNP5	ST4.03ch06_3	ST4.03ch06	58699914	A	T	missense_variant	PGSC0003DMG400020147	NAC domain protein
PGSC0003DMG400020070_SNP3	ST4.03ch06_3	ST4.03ch06	58772242	C	T	missense_variant	PGSC0003DMG400020070	1-aminocyclopropane-1-carboxylate oxidase
PGSC0003DMG400020070_SNP1	ST4.03ch06_3	ST4.03ch06	58772502	C	T	upstream_gene_variant	PGSC0003DMG400020070	1-aminocyclopropane-1-carboxylate oxidase
PGSC0003DMG400020070_SNP4	ST4.03ch06_3	ST4.03ch06	58772566	G	C	missense_variant	PGSC0003DMG400020070	1-aminocyclopropane-1-carboxylate oxidase
PGSC0003DMG400020070_SNP2	ST4.03ch06_3	ST4.03ch06	58773096	T	C	upstream_gene_variant	PGSC0003DMG400020070	1-aminocyclopropane-1-carboxylate oxidase
PGSC0003DMG400020070_SNP5	ST4.03ch06_3	ST4.03ch06	58773693	A	T	missense_variant	PGSC0003DMG400020070	1-aminocyclopropane-1-carboxylate oxidase
PGSC0003DMG400020070_SNP6	ST4.03ch06_3	ST4.03ch06	58773735	A	T	missense_variant	PGSC0003DMG400020070	1-aminocyclopropane-1-carboxylate oxidase
PGSC0003DMG400020139_SNP1	ST4.03ch06_3	ST4.03ch06	58890398	T	G	downstream_gene_variant	PGSC0003DMG400020139	Auxin-induced protein 22B
PGSC0003DMG400020139_SNP2	ST4.03ch06_3	ST4.03ch06	58890709	T	A	downstream_gene_variant	PGSC0003DMG400020139	Auxin-induced protein 22B
PGSC0003DMG402020059_SNP1	ST4.03ch06_3	ST4.03ch06	58910686	C	T	downstream_gene_variant	PGSC0003DMG402020059	Protein phosphatase 2C 51
PGSC0003DMG401020132_SNP1	ST4.03ch06_3	ST4.03ch06	58974516	C	A	stop_gained	PGSC0003DMG401020132	Gene of unknown function
PGSC0003DMG400020128_SNP1	ST4.03ch06_3	ST4.03ch06	59046985	C	T	5_prime_UTR_variant	PGSC0003DMG400020128	Patatin T5
PGSC0003DMG400020128_SNP2	ST4.03ch06_3	ST4.03ch06	59047852	T	A	missense_variant	PGSC0003DMG400020128	Patatin T5
PGSC0003DMG400020128_SNP3	ST4.03ch06_3	ST4.03ch06	59048054	G	T	missense_variant	PGSC0003DMG400020128	Patatin T5
PGSC0003DMG401020126_SNP1	ST4.03ch06_3	ST4.03ch06	59079324	C	A	intron_variant	PGSC0003DMG401020126	Armadillo/beta-catenin repeat family protein
PGSC0003DMG401020126_SNP9	ST4.03ch06_3	ST4.03ch06	59079837	A	T	intron_variant	PGSC0003DMG401020126	Armadillo/beta-catenin repeat family protein
PGSC0003DMG401020126_SNP2	ST4.03ch06_3	ST4.03ch06	59085731	A	C	missense_variant	PGSC0003DMG401020126	Armadillo/beta-catenin repeat family protein
PGSC0003DMG401020126_SNP5	ST4.03ch06_3	ST4.03ch06	59090633	G	T	missense_variant	PGSC0003DMG401020126	Armadillo/beta-catenin repeat family protein
PGSC0003DMG401020126_SNP6	ST4.03ch06_3	ST4.03ch06	59090648	C	T	missense_variant	PGSC0003DMG401020126	Armadillo/beta-catenin repeat family protein
PGSC0003DMG401020126_SNP7	ST4.03ch06_3	ST4.03ch06	59090652	A	T	missense_variant	PGSC0003DMG401020126	Armadillo/beta-catenin repeat family protein
PGSC0003DMG402020126_SNP3	ST4.03ch06_3	ST4.03ch06	59098461	T	A	upstream_gene_variant	PGSC0003DMG402020126	Armadillo/beta-catenin repeat family protein / BTB/POZ domain-containing protein
PGSC0003DMG402020126_SNP4	ST4.03ch06_3	ST4.03ch06	59099861	A	G	upstream_gene_variant	PGSC0003DMG402020126	Armadillo/beta-catenin repeat family protein / BTB/POZ domain-containing protein
PGSC0003DMG402020126_SNP10	ST4.03ch06_3	ST4.03ch06	59100778	G	A	missense_variant	PGSC0003DMG402020126	Armadillo/beta-catenin repeat family protein / BTB/POZ domain-containing protein
PGSC0003DMG402020126_SNP8	ST4.03ch06_3	ST4.03ch06	59101044	C	A	missense_variant	PGSC0003DMG402020126	Armadillo/beta-catenin repeat family protein / BTB/POZ domain-containing protein
PGSC0003DMG402020126_SNP11	ST4.03ch06_3	ST4.03ch06	59101068	G	T	missense_variant	PGSC0003DMG402020126	Armadillo/beta-catenin repeat family protein / BTB/POZ domain-containing protein
PGSC0003DMG400020122_SNP1	ST4.03ch06_3	ST4.03ch06	59158327	C	A	synonymous_variant	PGSC0003DMG400020122	Circadian clock coupling factor ZGT
PGSC0003DMG400020122_SNP2	ST4.03ch06_3	ST4.03ch06	59158893	G	C	missense_variant	PGSC0003DMG400020122	Circadian clock coupling factor ZGT
PGSC0003DMG400020045_SNP1	ST4.03ch06_3	ST4.03ch06	59166925	T	A	3_prime_UTR_variant	PGSC0003DMG400020045	Speckle-type POZ protein
PGSC0003DMG400020045_SNP2	ST4.03ch06_3	ST4.03ch06	59168675	A	G	3_prime_UTR_variant	PGSC0003DMG400020045	Speckle-type POZ protein
PGSC0003DMG401020044_SNP1	ST4.03ch06_3	ST4.03ch06	59197885	G	A	3_prime_UTR_variant	PGSC0003DMG401020044	ER auxin binding protein 1
PGSC0003DMG401020044_SNP2	ST4.03ch06_3	ST4.03ch06	59199152	T	C	5_prime_UTR_variant	PGSC0003DMG402020044	Gene of unknown function
PGSC0003DMG400024032_SNP1	ST4.03ch06_3	ST4.03ch06	59295687	C	G	missense_variant	PGSC0003DMG400024032	Classical arabinogalactan protein 26
PGSC0003DMG400024033_SNP1	ST4.03ch06_3	ST4.03ch06	59300309	G	T	stop_gained	PGSC0003DMG400024033	Transport inhibitor response 1
PGSC0003DMG400024045_SNP1	ST4.03ch06_3	ST4.03ch06	59315438	T	A	3_prime_UTR_variant	PGSC0003DMG400024045	Cullin 1B
PGSC0003DMG400024045_SNP3	ST4.03ch06_3	ST4.03ch06	59315684	A	T	missense_variant	PGSC0003DMG400024045	Cullin 1B
PGSC0003DMG400024045_SNP7	ST4.03ch06_3	ST4.03ch06	59315763	A	T	missense_variant	PGSC0003DMG400024045	Cullin 1B
PGSC0003DMG400024045_SNP2	ST4.03ch06_3	ST4.03ch06	59316155	T	C	upstream_gene_variant	PGSC0003DMG400024045	Cullin 1B
PGSC0003DMG400024045_SNP8	ST4.03ch06_3	ST4.03ch06	59316625	G	C	missense_variant	PGSC0003DMG400024045	Cullin 1B
PGSC0003DMG400024045_SNP9	ST4.03ch06_3	ST4.03ch06	59316903	G	A, C	missense_variant	PGSC0003DMG400024045	Cullin 1B
PGSC0003DMG400024045_SNP10	ST4.03ch06_3	ST4.03ch06	59316903	G	A, C	missense_variant	PGSC0003DMG400024045	Cullin 1B
PGSC0003DMG400024045_SNP11	ST4.03ch06_3	ST4.03ch06	59316922	G	T	missense_variant	PGSC0003DMG400024045	Cullin 1B
PGSC0003DMG400024045_SNP12	ST4.03ch06_3	ST4.03ch06	59317200	T	C	missense_variant	PGSC0003DMG400024045	Cullin 1B
PGSC0003DMG400024045_SNP13	ST4.03ch06_3	ST4.03ch06	59317242	G	T	missense_variant	PGSC0003DMG400024045	Cullin 1B
PGSC0003DMG400024045_SNP14	ST4.03ch06_3	ST4.03ch06	59317537	T	A	missense_variant	PGSC0003DMG400024045	Cullin 1B
PGSC0003DMG400024045_SNP15	ST4.03ch06_3	ST4.03ch06	59317561	G	A	missense_variant	PGSC0003DMG400024045	Cullin 1B
PGSC0003DMG400024045_SNP16	ST4.03ch06_3	ST4.03ch06	59317759	C	T	missense_variant	PGSC0003DMG400024045	Cullin 1B
PGSC0003DMG400024045_SNP17	ST4.03ch06_3	ST4.03ch06	59317878	T	G	missense_variant	PGSC0003DMG400024045	Cullin 1B
PGSC0003DMG400024045_SNP18	ST4.03ch06_3	ST4.03ch06	59317887	A	T	missense_variant	PGSC0003DMG400024045	Cullin 1B
PGSC0003DMG400024045_SNP19	ST4.03ch06_3	ST4.03ch06	59317908	G	A	missense_variant	PGSC0003DMG400024045	Cullin 1B
PGSC0003DMG400024045_SNP4	ST4.03ch06_3	ST4.03ch06	59318284	T	C	missense_variant	PGSC0003DMG400024045	Cullin 1B
PGSC0003DMG400024045_SNP5	ST4.03ch06_3	ST4.03ch06	59320656	T	C	missense_variant	PGSC0003DMG400024045	Cullin 1B
PGSC0003DMG400024045_SNP19	ST4.03ch06_3	ST4.03ch06	59320682	A	C	missense_variant	PGSC0003DMG400024045	Cullin 1B
PGSC0003DMG400024045_SNP20	ST4.03ch06_3	ST4.03ch06	59320701	C	T	missense_variant	PGSC0003DMG400024045	Cullin 1B
PGSC0003DMG400024045_SNP6	ST4.03ch06_3	ST4.03ch06	59320705	G	A	stop_gained	PGSC0003DMG400024045	Cullin 1B
PGSC0003DMG400024045_SNP21	ST4.03ch06_3	ST4.03ch06	59320771	T	A	missense_variant	PGSC0003DMG400024045	Cullin 1B
PGSC0003DMG400024045_SNP22	ST4.03ch06_3	ST4.03ch06	59320786	C	T	missense_variant	PGSC0003DMG400024045	Cullin 1B
PGSC0003DMG400024045_SNP23	ST4.03ch06_3	ST4.03ch06	59321405	C	A, T	missense_variant	PGSC0003DMG400024045	Cullin 1B
PGSC0003DMG400024045_SNP24	ST4.03ch06_3	ST4.03ch06	59321412	T	A, C	missense_variant	PGSC0003DMG400024045	Cullin 1B
PGSC0003DMG400024045_SNP25	ST4.03ch06_3	ST4.03ch06	59321493	C	T	missense_variant	PGSC0003DMG400024045	Cullin 1B
PGSC0003DMG400024037_SNP1	ST4.03ch06_3	ST4.03ch06	59413028	C	T	stop_gained	PGSC0003DMG400024037	Aminotransferase ybdL
PGSC0003DMG400024049_SNP3	ST4.03ch06_3	ST4.03ch06	59455553	T	G	missense_variant	PGSC0003DMG400024049	Pectinesterase
PGSC0003DMG400024049_SNP1	ST4.03ch06_3	ST4.03ch06	59455838	G	A	missense_variant	PGSC0003DMG400024049	Pectinesterase
PGSC0003DMG400024049_SNP4	ST4.03ch06_3	ST4.03ch06	59456138	G	T	missense_variant	PGSC0003DMG400024049	Pectinesterase
PGSC0003DMG400024049_SNP5	ST4.03ch06_3	ST4.03ch06	59456150	G	C	missense_variant	PGSC0003DMG400024049	Pectinesterase
PGSC0003DMG400024049_SNP6	ST4.03ch06_3	ST4.03ch06	59456456	C	A	missense_variant	PGSC0003DMG400024049	Pectinesterase
PGSC0003DMG400024049_SNP7	ST4.03ch06_3	ST4.03ch06	59456458	C	T, G	missense_variant	PGSC0003DMG400024049	Pectinesterase
PGSC0003DMG400024049_SNP2	ST4.03ch06_3	ST4.03ch06	59456471	G	A	missense_variant	PGSC0003DMG400024049	Pectinesterase
PGSC0003DMG400022114_SNP1	ST4.03ch07_1	ST4.03ch07	56711697	C	T	missense_variant	PGSC0003DMG400022114	Ent-kaurene synthase B, chloroplast
PGSC0003DMG400022114_SNP2	ST4.03ch07_1	ST4.03ch07	56712456	T	C	intron_variant	PGSC0003DMG400022114	Ent-kaurene synthase B, chloroplast
PGSC0003DMG400022114_SNP3	ST4.03ch07_1	ST4.03ch07	56713583	T	A	intron_variant	PGSC0003DMG400022114	Ent-kaurene synthase B, chloroplast
PGSC0003DMG400012261_SNP1	ST4.03ch08_1	ST4.03ch08	56233973	T	G	5_prime_UTR_variant	PGSC0003DMG400012261	Auxin response factor 9
PGSC0003DMG400012261_SNP2	ST4.03ch08_1	ST4.03ch08	56234871	C	T	intron_variant	PGSC0003DMG400012261	Auxin response factor 9
PGSC0003DMG400012261_SNP3	ST4.03ch08_1	ST4.03ch08	56237002	A	G	missense_variant	PGSC0003DMG400012261	Auxin response factor 9
PGSC0003DMG400012261_SNP4	ST4.03ch08_1	ST4.03ch08	56238095	C	T	missense_variant	PGSC0003DMG400012261	Auxin response factor 9
PGSC0003DMG400012258_SNP2	ST4.03ch08_1	ST4.03ch08	56293032	T	A	5_prime_UTR_variant	PGSC0003DMG400012258	Protein ABIL2
PGSC0003DMG400012134_SNP1	ST4.03ch08_1	ST4.03ch08	56294008	T	G	upstream_gene_variant	PGSC0003DMG400012134	Conserved gene of unknown function
PGSC0003DMG400045057_SNP1	ST4.03ch08_1	ST4.03ch08	56297470	C	T	stop_gained	PGSC0003DMG400045057	Ubiquitin-protein ligase
PGSC0003DMG400045057_SNP2	ST4.03ch08_1	ST4.03ch08	56348286	G	A	stop_gained	PGSC0003DMG400045057	Ubiquitin-protein ligase
PGSC0003DMG400012254_SNP1	ST4.03ch08_1	ST4.03ch08	56348309	A	T, C	synonymous_variant	PGSC0003DMG400012254	Luminal-binding protein
PGSC0003DMG400012254_SNP2	ST4.03ch08_1	ST4.03ch08	56396736	G	T	intron_variant	PGSC0003DMG400012254	Luminal-binding protein
PGSC0003DMG400012254_SNP4	ST4.03ch08_1	ST4.03ch08	56397738	A	C	intron_variant	PGSC0003DMG400012254	Luminal-binding protein
PGSC0003DMG400012254_SNP3	ST4.03ch08_1	ST4.03ch08	56398120	C	T	missense_variant	PGSC0003DMG400012254	Luminal-binding protein
PGSC0003DMG400012254_SNP5	ST4.03ch08_1	ST4.03ch08	56398454	T	G	intron_variant	PGSC0003DMG400012254	Luminal-binding protein
PGSC0003DMG400012252_SNP1	ST4.03ch08_1	ST4.03ch08	56399455	G	A	missense_variant	PGSC0003DMG400012252	Trehalase
PGSC0003DMG400012252_SNP2	ST4.03ch08_1	ST4.03ch08	56436910	G	T	5_prime_UTR_variant	PGSC0003DMG400012252	Trehalase
PGSC0003DMG400012252_SNP4	ST4.03ch08_1	ST4.03ch08	56437259	A	T	intron_variant	PGSC0003DMG400012252	Trehalase
PGSC0003DMG400012252_SNP3	ST4.03ch08_1	ST4.03ch08	56438621	A	G	missense_variant	PGSC0003DMG400012252	Trehalase
PGSC0003DMG400012248_SNP1	ST4.03ch08_1	ST4.03ch08	56440411	G	A	intron_variant	PGSC0003DMG400012248	Bhlh transcription factor
PGSC0003DMG400012248_SNP2	ST4.03ch08_1	ST4.03ch08	56512929	G	A	missense_variant	PGSC0003DMG400012248	Bhlh transcription factor
PGSC0003DMG400012248_SNP3	ST4.03ch08_1	ST4.03ch08	56513156	T	C	intron_variant	PGSC0003DMG400012248	Bhlh transcription factor
PGSC0003DMG400012248_SNP6	ST4.03ch08_1	ST4.03ch08	56513952	G	A	missense_variant	PGSC0003DMG400012248	Bhlh transcription factor
PGSC0003DMG400012248_SNP4	ST4.03ch08_1	ST4.03ch08	56514027	G	A	missense_variant	PGSC0003DMG400012248	Bhlh transcription factor
PGSC0003DMG400012248_SNP7	ST4.03ch08_1	ST4.03ch08	56514513	G	A	missense_variant	PGSC0003DMG400012248	Bhlh transcription factor
PGSC0003DMG400012248_SNP5	ST4.03ch08_1	ST4.03ch08	56515009	A	G	missense_variant	PGSC0003DMG400012248	Bhlh transcription factor
PGSC0003DMG400012248_SNP8	ST4.03ch08_1	ST4.03ch08	56515023	G	A	missense_variant	PGSC0003DMG400012248	Bhlh transcription factor
PGSC0003DMG400012248_SNP9	ST4.03ch08_1	ST4.03ch08	56515090	A	T	missense_variant	PGSC0003DMG400012248	Bhlh transcription factor
PGSC0003DMG401012244_SNP1	ST4.03ch08_1	ST4.03ch08	56515105	C	A	missense_variant	PGSC0003DMG401012244	Oligopeptide transporter OPT family
PGSC0003DMG400012108_SNP1	ST4.03ch08_1	ST4.03ch08	56543272	T	A	stop_lost	PGSC0003DMG400012108	Gene of unknown function
PGSC0003DMG400012108_SNP2	ST4.03ch08_1	ST4.03ch08	56853038	G	A	stop_gained	PGSC0003DMG400012108	Gene of unknown function
PGSC0003DMG400012258_SNP1	ST4.03ch08_1	ST4.03ch08	56853059	C	A	stop_gained	PGSC0003DMG400012258	Protein ABIL2
PGSC0003DMG400035558_SNP1	ST4.03ch09_1	ST4.03ch09	11275332	C	A	stop_gained	PGSC0003DMG400035558	Gene of unknown function
PGSC0003DMG400011629_SNP1	ST4.03ch09_1	ST4.03ch09	11655578	G	A	stop_gained	PGSC0003DMG400011629	Gene of unknown function
PGSC0003DMG400011629_SNP2	ST4.03ch09_1	ST4.03ch09	11655683	C	A	stop_gained	PGSC0003DMG400011629	Gene of unknown function
PGSC0003DMG400011633_SNP2	ST4.03ch09_1	ST4.03ch09	11720093	C	T	missense_variant	PGSC0003DMG400011633	WRKY-type transcription factor
PGSC0003DMG400011633_SNP1	ST4.03ch09_1	ST4.03ch09	11722113	T	C	upstream_gene_variant	PGSC0003DMG400011633	WRKY-type transcription factor
PGSC0003DMG400045538_SNP1	ST4.03ch09_1	ST4.03ch09	12065040	T	A	stop_gained	PGSC0003DMG400045538	'chromo' domain containing protein
PGSC0003DMG400045538_SNP2	ST4.03ch09_1	ST4.03ch09	12065076	G	A	stop_gained	PGSC0003DMG400045538	'chromo' domain containing protein
PGSC0003DMG400041030_SNP1	ST4.03ch09_1	ST4.03ch09	12114746	G	A	stop_gained	PGSC0003DMG400041030	Gene of unknown function
PGSC0003DMG400017035_SNP4	ST4.03ch09_1	ST4.03ch09	12793606	C	T	missense_variant	PGSC0003DMG400017035	RAPTOR1B
PGSC0003DMG400017035_SNP1	ST4.03ch09_1	ST4.03ch09	12794105	C	T	upstream_gene_variant	PGSC0003DMG400017035	RAPTOR1B
PGSC0003DMG400017035_SNP5	ST4.03ch09_1	ST4.03ch09	12795599	C	G	missense_variant	PGSC0003DMG400017035	RAPTOR1B
PGSC0003DMG400017035_SNP2	ST4.03ch09_1	ST4.03ch09	12796513	C	T	intron_variant	PGSC0003DMG400017035	RAPTOR1B
PGSC0003DMG400017035_SNP3	ST4.03ch09_1	ST4.03ch09	12800288	T	A	upstream_gene_variant	PGSC0003DMG400017035	RAPTOR1B
PGSC0003DMG400037550_SNP3	ST4.03ch09_1	ST4.03ch09	13144366	C	T	missense_variant	PGSC0003DMG400037550	Peroxidase 2
PGSC0003DMG400037550_SNP2	ST4.03ch09_1	ST4.03ch09	13144383	G	A	missense_variant	PGSC0003DMG400037550	Peroxidase 2
PGSC0003DMG400037550_SNP1	ST4.03ch09_1	ST4.03ch09	13144475	G	T	missense_variant	PGSC0003DMG400037550	Peroxidase 2
PGSC0003DMG400044954_SNP3	ST4.03ch09_1	ST4.03ch09	13268106	A	T, C	stop_lost&splice_region_variant	PGSC0003DMG400044954	Ulp1 protease family, C-terminal catalytic domain containing protein
PGSC0003DMG400044954_SNP4	ST4.03ch09_1	ST4.03ch09	13268226	C	A	missense_variant	PGSC0003DMG400044954	Ulp1 protease family, C-terminal catalytic domain containing protein
PGSC0003DMG400044954_SNP1	ST4.03ch09_1	ST4.03ch09	13270154	C	T	intron_variant	PGSC0003DMG400044954	Ulp1 protease family, C-terminal catalytic domain containing protein
PGSC0003DMG400044954_SNP2	ST4.03ch09_1	ST4.03ch09	13270693	G	A	intron_variant	PGSC0003DMG400044954	Ulp1 protease family, C-terminal catalytic domain containing protein
PGSC0003DMG400026573_SNP1	ST4.03ch09_1	ST4.03ch09	13313619	G	T	stop_gained	PGSC0003DMG400026573	Resistance protein PSH-RGH6
PGSC0003DMG400039152_SNP1	ST4.03ch09_1	ST4.03ch09	13377516	G	A	stop_gained	PGSC0003DMG400039152	I-box binding factor
PGSC0003DMG400037706_SNP1	ST4.03ch09_1	ST4.03ch09	13419063	C	T	stop_gained	PGSC0003DMG400037706	Integrase core domain containing protein
PGSC0003DMG400013064_SNP1	ST4.03ch09_1	ST4.03ch09	13563099	G	T	stop_gained	PGSC0003DMG400013064	Gene of unknown function
PGSC0003DMG400039968_SNP1	ST4.03ch09_1	ST4.03ch09	13856750	C	A	missense_variant	PGSC0003DMG400039968	Gibberellin 20-oxidase
PGSC0003DMG400039968_SNP2	ST4.03ch09_1	ST4.03ch09	13857387	C	A	missense_variant	PGSC0003DMG400039968	Gibberellin 20-oxidase
PGSC0003DMG400039968_SNP3	ST4.03ch09_1	ST4.03ch09	13857484	G	A	missense_variant	PGSC0003DMG400039968	Gibberellin 20-oxidase
PGSC0003DMG400039968_SNP4	ST4.03ch09_1	ST4.03ch09	13857814	G	A	missense_variant	PGSC0003DMG400039968	Gibberellin 20-oxidase
PGSC0003DMG400045126_SNP1	ST4.03ch09_1	ST4.03ch09	14096180	C	A	stop_gained	PGSC0003DMG400045126	Gene of unknown function
PGSC0003DMG400045126_SNP2	ST4.03ch09_1	ST4.03ch09	14096239	C	T	stop_gained	PGSC0003DMG400045126	Gene of unknown function
PGSC0003DMG400045126_SNP3	ST4.03ch09_1	ST4.03ch09	14096330	G	A	stop_gained	PGSC0003DMG400045126	Gene of unknown function
PGSC0003DMG400045126_SNP4	ST4.03ch09_1	ST4.03ch09	14096447	T	A	stop_gained	PGSC0003DMG400045126	Gene of unknown function
PGSC0003DMG400015379_SNP1	ST4.03ch12_1	ST4.03ch12	278880	G	T	5_prime_UTR_variant	PGSC0003DMG400015379	Malate dehydrogenase
PGSC0003DMG400015379_SNP4	ST4.03ch12_1	ST4.03ch12	278913	C	T	missense_variant	PGSC0003DMG400015379	Malate dehydrogenase
PGSC0003DMG400015379_SNP2	ST4.03ch12_1	ST4.03ch12	280330	T	G	downstream_gene_variant	PGSC0003DMG400015379	Malate dehydrogenase
PGSC0003DMG400015379_SNP3	ST4.03ch12_1	ST4.03ch12	282652	T	C	upstream_gene_variant	PGSC0003DMG400015379	Malate dehydrogenase
PGSC0003DMG400015377_SNP1	ST4.03ch12_1	ST4.03ch12	337332	C	G	stop_gained	PGSC0003DMG400015377	SlTCP3
PGSC0003DMG400015330_SNP1	ST4.03ch12_1	ST4.03ch12	363569	A	G	3_prime_UTR_variant	PGSC0003DMG400015330	Homogentisate 1,2-dioxygenase
PGSC0003DMG400015330_SNP2	ST4.03ch12_1	ST4.03ch12	363710	G	T	3_prime_UTR_variant	PGSC0003DMG400015330	Homogentisate 1,2-dioxygenase
PGSC0003DMG400015330_SNP4	ST4.03ch12_1	ST4.03ch12	363947	C	A	missense_variant	PGSC0003DMG400015330	Homogentisate 1,2-dioxygenase
PGSC0003DMG400015330_SNP3	ST4.03ch12_1	ST4.03ch12	364179	A	G	upstream_gene_variant	PGSC0003DMG400015330	Homogentisate 1,2-dioxygenase
PGSC0003DMG400015330_SNP5	ST4.03ch12_1	ST4.03ch12	364595	T	A	missense_variant	PGSC0003DMG400015330	Homogentisate 1,2-dioxygenase
PGSC0003DMG400015330_SNP6	ST4.03ch12_1	ST4.03ch12	365416	G	A	stop_gained	PGSC0003DMG400015330	Homogentisate 1,2-dioxygenase
PGSC0003DMG400015330_SNP7	ST4.03ch12_1	ST4.03ch12	367098	C	G	missense_variant	PGSC0003DMG400015330	Homogentisate 1,2-dioxygenase
PGSC0003DMG402015329_SNP1	ST4.03ch12_1	ST4.03ch12	398242	G	A	stop_gained	PGSC0003DMG402015329	Ring finger protein
PGSC0003DMG400015327_SNP1	ST4.03ch12_1	ST4.03ch12	441683	G	T	missense_variant	PGSC0003DMG400015370	Conserved gene of unknown function
PGSC0003DMG400015327_SNP2	ST4.03ch12_1	ST4.03ch12	442451	T	C	missense_variant	PGSC0003DMG400015370	Conserved gene of unknown function
PGSC0003DMG400015327_SNP3	ST4.03ch12_1	ST4.03ch12	442969	C	A	missense_variant	PGSC0003DMG400015370	Conserved gene of unknown function
PGSC0003DMG400015364_SNP1	ST4.03ch12_1	ST4.03ch12	532514	A	G	stop_lost&splice_region_variant	PGSC0003DMG400015364	CT099
PGSC0003DMG401015362_SNP1	ST4.03ch12_1	ST4.03ch12	579088	C	T	stop_gained	PGSC0003DMG401015362	ATORC3/ORC3
PGSC0003DMG400039990_SNP1	ST4.03ch12_1	ST4.03ch12	638217	C	A	missense_variant	PGSC0003DMG400039990	Gibberellin 20 oxidase
PGSC0003DMG400039990_SNP3	ST4.03ch12_1	ST4.03ch12	638227	T	A	stop_gained	PGSC0003DMG400039990	Gibberellin 20 oxidase
PGSC0003DMG400039990_SNP2	ST4.03ch12_1	ST4.03ch12	638923	C	T	missense_variant	PGSC0003DMG400039990	Gibberellin 20 oxidase
PGSC0003DMG400015354_SNP1	ST4.03ch12_1	ST4.03ch12	665206	A	T	stop_gained	PGSC0003DMG400015354	Conserved gene of unknown function
PGSC0003DMG400015351_SNP1	ST4.03ch12_1	ST4.03ch12	719737	C	T	stop_gained	PGSC0003DMG400015351	Conserved gene of unknown function
PGSC0003DMG400015312_SNP1	ST4.03ch12_1	ST4.03ch12	798510	T	C	missense_variant	PGSC0003DMG400015312	AP2 domain-containing transcription factor
PGSC0003DMG400015342_SNP1	ST4.03ch12_1	ST4.03ch12	823249	G	A	upstream_gene_variant	PGSC0003DMG400015342	Jasmonic acid 2
PGSC0003DMG400015342_SNP2	ST4.03ch12_1	ST4.03ch12	824422	C	A	5_prime_UTR_variant	PGSC0003DMG400015342	Jasmonic acid 2
PGSC0003DMG400015342_SNP3	ST4.03ch12_1	ST4.03ch12	824792	A	G	missense_variant	PGSC0003DMG400015342	Jasmonic acid 2
PGSC0003DMG400015342_SNP4	ST4.03ch12_1	ST4.03ch12	824869	G	A	missense_variant	PGSC0003DMG400015342	Jasmonic acid 2
PGSC0003DMG400008562_SNP1	ST4.03ch12_1	ST4.03ch12	1017331	T	G	upstream_gene_variant	PGSC0003DMG400008562	Glyoxalase II
PGSC0003DMG400008562_SNP2	ST4.03ch12_1	ST4.03ch12	1017457	G	A	3_prime_UTR_variant	PGSC0003DMG400008562	Glyoxalase II
PGSC0003DMG400008562_SNP3	ST4.03ch12_1	ST4.03ch12	1018220	G	C	upstream_gene_variant	PGSC0003DMG400008562	Glyoxalase II
PGSC0003DMG400007843_SNP1	ST4.03ch12_1	ST4.03ch12	1111747	T	G	3_prime_UTR_variant	PGSC0003DMG400007843	Ethylene receptor 1
PGSC0003DMG400007843_SNP2	ST4.03ch12_1	ST4.03ch12	1113335	C	T	intron_variant	PGSC0003DMG400007843	Ethylene receptor 1
PGSC0003DMG400007843_SNP3	ST4.03ch12_1	ST4.03ch12	1114144	T	A	missense_variant	PGSC0003DMG400007843	Ethylene receptor 1
PGSC0003DMG400007786_SNP1	ST4.03ch12_1	ST4.03ch12	1123503	T	A	upstream_gene_variant	PGSC0003DMG400007786	2,4-D inducible glutathione S-transferase
PGSC0003DMG400007786_SNP2	ST4.03ch12_1	ST4.03ch12	1125084	C	T	upstream_gene_variant	PGSC0003DMG400007786	2,4-D inducible glutathione S-transferase
PGSC0003DMG400007788_SNP1	ST4.03ch12_1	ST4.03ch12	1160990	G	A	missense_variant	PGSC0003DMG400007788	WRKY transcription factor
PGSC0003DMG400007788_SNP2	ST4.03ch12_1	ST4.03ch12	1162296	C	T	upstream_gene_variant	PGSC0003DMG400007788	WRKY transcription factor
PGSC0003DMG400007851_SNP1	ST4.03ch12_1	ST4.03ch12	1241817	G	A	stop_gained	PGSC0003DMG400007851	Gene of unknown function
PGSC0003DMG400007792_SNP1	ST4.03ch12_1	ST4.03ch12	1252543	T	C	stop_lost&splice_region_variant	PGSC0003DMG400007792	Vacuolar cation/proton exchanger
PGSC0003DMG400007854_SNP2	ST4.03ch12_1	ST4.03ch12	1293608	T	A	missense_variant	PGSC0003DMG400007854	Xyloglucan endotransglucosylase-hydrolase XTH9
PGSC0003DMG400007854_SNP1	ST4.03ch12_1	ST4.03ch12	1294326	C	T	missense_variant	PGSC0003DMG400007854	Xyloglucan endotransglucosylase-hydrolase XTH9
PGSC0003DMG400007854_SNP3	ST4.03ch12_1	ST4.03ch12	1294507	T	G	missense_variant	PGSC0003DMG400007854	Xyloglucan endotransglucosylase-hydrolase XTH9
PGSC0003DMG400007854_SNP4	ST4.03ch12_1	ST4.03ch12	1294685	G	A	missense_variant	PGSC0003DMG400007854	Xyloglucan endotransglucosylase-hydrolase XTH9
PGSC0003DMG400007794_SNP1	ST4.03ch12_1	ST4.03ch12	1300514	G	A	upstream_gene_variant	PGSC0003DMG400007794	Xyloglucan endotransglucosylase-hydrolase XTH9
PGSC0003DMG400007794_SNP2	ST4.03ch12_1	ST4.03ch12	1301055	C	A	splice_region_variant	PGSC0003DMG400007794	Xyloglucan endotransglucosylase-hydrolase XTH9
PGSC0003DMG400007920_SNP1	ST4.03ch12_1	ST4.03ch12	1344763	A	C	stop_gained	PGSC0003DMG400007920	Gene of unknown function
PGSC0003DMG400007800_SNP1	ST4.03ch12_1	ST4.03ch12	1381038	T	A	missense_variant	PGSC0003DMG400007800	Anthocyanin acyltransferase
PGSC0003DMG400007800_SNP6	ST4.03ch12_1	ST4.03ch12	1381321	C	T	missense_variant	PGSC0003DMG400007800	Anthocyanin acyltransferase
PGSC0003DMG400007800_SNP3	ST4.03ch12_1	ST4.03ch12	1381533	A	C	missense_variant	PGSC0003DMG400007800	Anthocyanin acyltransferase
PGSC0003DMG400007800_SNP4	ST4.03ch12_1	ST4.03ch12	1381556	A	T	missense_variant	PGSC0003DMG400007800	Anthocyanin acyltransferase
PGSC0003DMG400007800_SNP2	ST4.03ch12_1	ST4.03ch12	1381618	C	T	missense_variant	PGSC0003DMG400007800	Anthocyanin acyltransferase
PGSC0003DMG400007800_SNP5	ST4.03ch12_1	ST4.03ch12	1382070	A	G	missense_variant	PGSC0003DMG400007800	Anthocyanin acyltransferase
PGSC0003DMG400007801_SNP3	ST4.03ch12_1	ST4.03ch12	1437690	T	A	missense_variant	PGSC0003DMG400007801	Anthocyanin acyltransferase
PGSC0003DMG400007801_SNP1	ST4.03ch12_1	ST4.03ch12	1437716	T	C	missense_variant	PGSC0003DMG400007801	Anthocyanin acyltransferase
PGSC0003DMG400007801_SNP2	ST4.03ch12_1	ST4.03ch12	1438417	G	A	missense_variant	PGSC0003DMG400007801	Anthocyanin acyltransferase
PGSC0003DMG400007896_SNP1	ST4.03ch12_2	ST4.03ch12	2176457	G	A	3_prime_UTR_variant	PGSC0003DMG400007896	Glycosyltransferase QUASIMODO1
PGSC0003DMG400007896_SNP8	ST4.03ch12_2	ST4.03ch12	2177508	T	A	missense_variant	PGSC0003DMG400007896	Glycosyltransferase QUASIMODO1
PGSC0003DMG400007896_SNP3	ST4.03ch12_2	ST4.03ch12	2177532	G	A	missense_variant	PGSC0003DMG400007896	Glycosyltransferase QUASIMODO1
PGSC0003DMG400007896_SNP2	ST4.03ch12_2	ST4.03ch12	2177735	T	C	intron_variant	PGSC0003DMG400007896	Glycosyltransferase QUASIMODO1
PGSC0003DMG400007896_SNP6	ST4.03ch12_2	ST4.03ch12	2180199	C	T	missense_variant	PGSC0003DMG400007896	Glycosyltransferase QUASIMODO1
PGSC0003DMG400007896_SNP4	ST4.03ch12_2	ST4.03ch12	2180682	C	T	missense_variant	PGSC0003DMG400007896	Glycosyltransferase QUASIMODO1
PGSC0003DMG400007896_SNP7	ST4.03ch12_2	ST4.03ch12	2181498	C	T	missense_variant	PGSC0003DMG400007896	Glycosyltransferase QUASIMODO1
PGSC0003DMG400007896_SNP5	ST4.03ch12_2	ST4.03ch12	2181612	G	A	missense_variant	PGSC0003DMG400007896	Glycosyltransferase QUASIMODO1
PGSC0003DMG400007827_SNP3	ST4.03ch12_2	ST4.03ch12	2204558	G	A	missense_variant&splice_region_variant	PGSC0003DMG400007827	Roothairless1/slippery
PGSC0003DMG400007827_SNP1	ST4.03ch12_2	ST4.03ch12	2204670	A	T	intron_variant	PGSC0003DMG400007827	Roothairless1/slippery
PGSC0003DMG400007827_SNP4	ST4.03ch12_2	ST4.03ch12	2205038	G	A	missense_variant	PGSC0003DMG400007827	Roothairless1/slippery
PGSC0003DMG400007827_SNP2	ST4.03ch12_2	ST4.03ch12	2206673	C	T	intron_variant	PGSC0003DMG400007827	Roothairless1/slippery
PGSC0003DMG400007827_SNP5	ST4.03ch12_2	ST4.03ch12	2209786	G	A	missense_variant	PGSC0003DMG400007827	Roothairless1/slippery
PGSC0003DMG400047036_SNP1	ST4.03ch12_2	ST4.03ch12	2289044	T	A	stop_gained	PGSC0003DMG400047036	Potassium channel tetramerization domain-containing protein
PGSC0003DMG400007902_SNP1	ST4.03ch12_2	ST4.03ch12	2318649	A	C	3_prime_UTR_variant	PGSC0003DMG400007902	DNA-3-methyladenine glycosylase
PGSC0003DMG400007902_SNP3	ST4.03ch12_2	ST4.03ch12	2318874	T	G	missense_variant	PGSC0003DMG400007902	DNA-3-methyladenine glycosylase
PGSC0003DMG400007902_SNP4	ST4.03ch12_2	ST4.03ch12	2318966	A	C	missense_variant	PGSC0003DMG400007902	DNA-3-methyladenine glycosylase
PGSC0003DMG400007902_SNP2	ST4.03ch12_2	ST4.03ch12	2319811	C	T	upstream_gene_variant	PGSC0003DMG400007902	DNA-3-methyladenine glycosylase
PGSC0003DMG400007902_SNP5	ST4.03ch12_2	ST4.03ch12	2321854	C	A	missense_variant	PGSC0003DMG400007902	DNA-3-methyladenine glycosylase
PGSC0003DMG400007902_SNP6	ST4.03ch12_2	ST4.03ch12	2321941	A	C	missense_variant	PGSC0003DMG400007902	DNA-3-methyladenine glycosylase
PGSC0003DMG400039106_SNP1	ST4.03ch12_2	ST4.03ch12	2392201	C	T	missense_variant	PGSC0003DMG400039106	Haem peroxidase, plant/fungal/bacterial
PGSC0003DMG400039106_SNP3	ST4.03ch12_2	ST4.03ch12	2392371	C	G	missense_variant	PGSC0003DMG400039106	Haem peroxidase, plant/fungal/bacterial
PGSC0003DMG400039106_SNP4	ST4.03ch12_2	ST4.03ch12	2392396	C	T, G	missense_variant	PGSC0003DMG400039106	Haem peroxidase, plant/fungal/bacterial
PGSC0003DMG400039106_SNP5	ST4.03ch12_2	ST4.03ch12	2392749	G	A	missense_variant	PGSC0003DMG400039106	Haem peroxidase, plant/fungal/bacterial
PGSC0003DMG400039106_SNP2	ST4.03ch12_2	ST4.03ch12	2393066	T	A	upstream_gene_variant	PGSC0003DMG400039106	Haem peroxidase, plant/fungal/bacterial
PGSC0003DMG400039106_SNP6	ST4.03ch12_2	ST4.03ch12	2393547	T	G	missense_variant	PGSC0003DMG400039106	Haem peroxidase, plant/fungal/bacterial
PGSC0003DMG400007833_SNP1	ST4.03ch12_2	ST4.03ch12	2397740	0		0	PGSC0003DMG400007833	Zeatin O-glucosyltransferase
PGSC0003DMG400007833_SNP3	ST4.03ch12_2	ST4.03ch12	2397774	C	T	missense_variant	PGSC0003DMG400007833	Zeatin O-glucosyltransferase
PGSC0003DMG400007833_SNP4	ST4.03ch12_2	ST4.03ch12	2397900	G	A	missense_variant	PGSC0003DMG400007833	Zeatin O-glucosyltransferase
PGSC0003DMG400007833_SNP5	ST4.03ch12_2	ST4.03ch12	2398020	A	G	missense_variant	PGSC0003DMG400007833	Zeatin O-glucosyltransferase
PGSC0003DMG400007833_SNP6	ST4.03ch12_2	ST4.03ch12	2398052	C	T	missense_variant	PGSC0003DMG400007833	Zeatin O-glucosyltransferase
PGSC0003DMG400007833_SNP7	ST4.03ch12_2	ST4.03ch12	2398519	A	T	missense_variant	PGSC0003DMG400007833	Zeatin O-glucosyltransferase
PGSC0003DMG400007833_SNP2	ST4.03ch12_2	ST4.03ch12	2398583	G	A	missense_variant	PGSC0003DMG400007833	Zeatin O-glucosyltransferase
PGSC0003DMG400007833_SNP8	ST4.03ch12_2	ST4.03ch12	2398602	C	T	missense_variant	PGSC0003DMG400007833	Zeatin O-glucosyltransferase
PGSC0003DMG400007833_SNP9	ST4.03ch12_2	ST4.03ch12	2398634	G	T	missense_variant	PGSC0003DMG400007833	Zeatin O-glucosyltransferase
PGSC0003DMG400007908_SNP1	ST4.03ch12_2	ST4.03ch12	2399601	C	A	stop_gained	PGSC0003DMG400007908	UDP-glucosyltransferase
PGSC0003DMG400007908_SNP3	ST4.03ch12_2	ST4.03ch12	2399687	C	A	missense_variant	PGSC0003DMG400007908	UDP-glucosyltransferase
PGSC0003DMG400007908_SNP2	ST4.03ch12_2	ST4.03ch12	2400798	G	A	downstream_gene_variant	PGSC0003DMG400007908	UDP-glucosyltransferase
PGSC0003DMG400007908_SNP4	ST4.03ch12_2	ST4.03ch12	2402511	T	C	missense_variant	PGSC0003DMG400007908	UDP-glucosyltransferase
PGSC0003DMG400007908_SNP5	ST4.03ch12_2	ST4.03ch12	2403150	G	T	stop_gained	PGSC0003DMG400007908	UDP-glucosyltransferase
PGSC0003DMG400007908_SNP6	ST4.03ch12_2	ST4.03ch12	2403158	C	G	missense_variant	PGSC0003DMG400007908	UDP-glucosyltransferase
PGSC0003DMG400007908_SNP7	ST4.03ch12_2	ST4.03ch12	2403165	A	G	missense_variant	PGSC0003DMG400007908	UDP-glucosyltransferase
PGSC0003DMG400007908_SNP8	ST4.03ch12_2	ST4.03ch12	2403238	T	C	missense_variant	PGSC0003DMG400007908	UDP-glucosyltransferase
PGSC0003DMG400007908_SNP9	ST4.03ch12_2	ST4.03ch12	2403241	T	C	missense_variant	PGSC0003DMG400007908	UDP-glucosyltransferase
PGSC0003DMG400007908_SNP10	ST4.03ch12_2	ST4.03ch12	2403245	T	A	missense_variant	PGSC0003DMG400007908	UDP-glucosyltransferase
PGSC0003DMG400007908_SNP11	ST4.03ch12_2	ST4.03ch12	2403273	A	C	missense_variant	PGSC0003DMG400007908	UDP-glucosyltransferase
PGSC0003DMG400007908_SNP12	ST4.03ch12_2	ST4.03ch12	2403293	G	C	missense_variant	PGSC0003DMG400007908	UDP-glucosyltransferase
PGSC0003DMG400007908_SNP13	ST4.03ch12_2	ST4.03ch12	2403499	T	C	missense_variant	PGSC0003DMG400007908	UDP-glucosyltransferase
PGSC0003DMG400007909_SNP1	ST4.03ch12_2	ST4.03ch12	2421519	T	G	stop_lost	PGSC0003DMG400007909	Zeatin O-glucosyltransferase
PGSC0003DMG400007909_SNP2	ST4.03ch12_2	ST4.03ch12	2421880	0		0	PGSC0003DMG400007909	Zeatin O-glucosyltransferase
PGSC0003DMG400007837_SNP1	ST4.03ch12_2	ST4.03ch12	2478503	C	T	stop_gained&splice_region_variant	PGSC0003DMG400007837	Conserved gene of unknown function
PGSC0003DMG403007838_SNP1	ST4.03ch12_2	ST4.03ch12	2497958	T	A	stop_gained	PGSC0003DMG403007838	Purple acid phosphatase 3
PGSC0003DMG400002908_SNP1	ST4.03ch12_2	ST4.03ch12	2649689	G	A	stop_gained	PGSC0003DMG400002908	Conserved gene of unknown function
PGSC0003DMG400002880_SNP1	ST4.03ch12_2	ST4.03ch12	2714912	A	G	missense_variant	PGSC0003DMG400002880	Proline-rich protein
PGSC0003DMG400002913_SNP1	ST4.03ch12_2	ST4.03ch12	2803886	C	A	stop_gained	PGSC0003DMG400002913	Nucleosome-binding protein
PGSC0003DMG400002883_SNP3	ST4.03ch12_2	ST4.03ch12	2820651	C	A	missense_variant	PGSC0003DMG400002883	YABBY domain class transcription factor
PGSC0003DMG400002883_SNP1	ST4.03ch12_2	ST4.03ch12	2820957	T	G	3_prime_UTR_variant	PGSC0003DMG400002883	YABBY domain class transcription factor
PGSC0003DMG400002883_SNP2	ST4.03ch12_2	ST4.03ch12	2821461	C	T	3_prime_UTR_variant	PGSC0003DMG400002883	YABBY domain class transcription factor
PGSC0003DMG400002883_SNP4	ST4.03ch12_2	ST4.03ch12	2822123	A	C	missense_variant	PGSC0003DMG400002883	YABBY domain class transcription factor
PGSC0003DMG400002883_SNP5	ST4.03ch12_2	ST4.03ch12	2822808	A	G	missense_variant	PGSC0003DMG400002883	YABBY domain class transcription factor
PGSC0003DMG400002914_SNP1	ST4.03ch12_2	ST4.03ch12	2844886	C	A	3_prime_UTR_variant	PGSC0003DMG400002914	EIN3-binding F-box protein 1
PGSC0003DMG400002914_SNP2	ST4.03ch12_2	ST4.03ch12	2845495	G	A	missense_variant	PGSC0003DMG400002914	EIN3-binding F-box protein 1
PGSC0003DMG400002887_SNP1	ST4.03ch12_2	ST4.03ch12	2903444	G	C	missense_variant	PGSC0003DMG400002887	Serine/threonine-protein kinase bri1
PGSC0003DMG400002887_SNP3	ST4.03ch12_2	ST4.03ch12	2903943	T	A	stop_gained	PGSC0003DMG400002887	Serine/threonine-protein kinase bri1
PGSC0003DMG400002887_SNP2	ST4.03ch12_2	ST4.03ch12	2904477	C	T	missense_variant	PGSC0003DMG400002887	Serine/threonine-protein kinase bri1
PGSC0003DMG402002888_SNP1	ST4.03ch12_2	ST4.03ch12	2910538	T	A	missense_variant	PGSC0003DMG402002888	Serine/threonine-protein kinase bri1
PGSC0003DMG402002888_SNP2	ST4.03ch12_2	ST4.03ch12	2910964	G	C	missense_variant	PGSC0003DMG402002888	Serine/threonine-protein kinase bri1
PGSC0003DMG400002920_SNP1	ST4.03ch12_2	ST4.03ch12	3002756	C	T	upstream_gene_variant	PGSC0003DMG400002920	RGC1
PGSC0003DMG400002920_SNP2	ST4.03ch12_2	ST4.03ch12	3002927	G	C	5_prime_UTR_variant	PGSC0003DMG400002940	Gene of unknown function
PGSC0003DMG400002920_SNP3	ST4.03ch12_2	ST4.03ch12	3003393	C	T	3_prime_UTR_variant	PGSC0003DMG400002940	Gene of unknown function
PGSC0003DMG400002920_SNP4	ST4.03ch12_2	ST4.03ch12	3005930	G	T	stop_gained	PGSC0003DMG400002920	RGC1
PGSC0003DMG401002925_SNP1	ST4.03ch12_2	ST4.03ch12	3034965	C	A	3_prime_UTR_variant	PGSC0003DMG401002925	DSK2
PGSC0003DMG401002925_SNP2	ST4.03ch12_2	ST4.03ch12	3035442	G	A	missense_variant	PGSC0003DMG401002925	DSK2
PGSC0003DMG401002925_SNP3	ST4.03ch12_2	ST4.03ch12	3041393	C	T	missense_variant	PGSC0003DMG401002925	DSK2
PGSC0003DMG401002925_SNP4	ST4.03ch12_2	ST4.03ch12	3041396	G	A	missense_variant	PGSC0003DMG401002925	DSK2
PGSC0003DMG401002925_SNP5	ST4.03ch12_2	ST4.03ch12	3041507	G	A	missense_variant	PGSC0003DMG401002925	DSK2
PGSC0003DMG401002925_SNP6	ST4.03ch12_2	ST4.03ch12	3041843	A	T	missense_variant	PGSC0003DMG401002925	DSK2
PGSC0003DMG402002925_SNP1	ST4.03ch12_2	ST4.03ch12	3046881	T	C	3_prime_UTR_variant	PGSC0003DMG402002925	DSK2
PGSC0003DMG402002925_SNP2	ST4.03ch12_2	ST4.03ch12	3047619	A	G	intron_variant	PGSC0003DMG402002925	DSK2
PGSC0003DMG402002925_SNP3	ST4.03ch12_2	ST4.03ch12	3053126	A	T	missense_variant	PGSC0003DMG402002925	DSK2
PGSC0003DMG402002925_SNP4	ST4.03ch12_2	ST4.03ch12	3053430	T	G	missense_variant	PGSC0003DMG402002925	DSK2
PGSC0003DMG400002926_SNP1	ST4.03ch12_2	ST4.03ch12	3115689	A	G	3_prime_UTR_variant	PGSC0003DMG400002926	SAUR family protein
PGSC0003DMG400002926_SNP2	ST4.03ch12_2	ST4.03ch12	3117040	0		0	PGSC0003DMG400002926	SAUR family protein
PGSC0003DMG400039484_SNP1	ST4.03ch12_2	ST4.03ch12	3142279	A	T	missense_variant	PGSC0003DMG400039484	Low molecular weight heat-shock protein
PGSC0003DMG400002929_SNP1	ST4.03ch12_2	ST4.03ch12	3143490	T	A	upstream_gene_variant	PGSC0003DMG400002929	Chaperonin 21
PGSC0003DMG400002929_SNP2	ST4.03ch12_2	ST4.03ch12	3145036	A	T	upstream_gene_variant	PGSC0003DMG400002929	Chaperonin 21
PGSC0003DMG400002929_SNP4	ST4.03ch12_2	ST4.03ch12	3148479	C	G	missense_variant	PGSC0003DMG400002929	Chaperonin 21
PGSC0003DMG400002929_SNP3	ST4.03ch12_2	ST4.03ch12	3149568	A	G	missense_variant	PGSC0003DMG400002929	Chaperonin 21
PGSC0003DMG400002899_SNP2	ST4.03ch12_2	ST4.03ch12	3157350	G	A	missense_variant	PGSC0003DMG400002899	AP2/ERF domain-containing transcription factor
PGSC0003DMG400002899_SNP1	ST4.03ch12_2	ST4.03ch12	3157631	A	G	3_prime_UTR_variant	PGSC0003DMG400002899	AP2/ERF domain-containing transcription factor
PGSC0003DMG400002930_SNP1	ST4.03ch12_2	ST4.03ch12	3177919	C	T	3_prime_UTR_variant	PGSC0003DMG400002930	Jasmonate ZIM-domain protein 1
PGSC0003DMG400002930_SNP2	ST4.03ch12_2	ST4.03ch12	3179050	T	C	upstream_gene_variant	PGSC0003DMG400002930	Jasmonate ZIM-domain protein 1
PGSC0003DMG400000272_SNP1	ST4.03ch12_2	ST4.03ch12	3489265	T	A	upstream_gene_variant	PGSC0003DMG400000272	YA5
PGSC0003DMG400000272_SNP2	ST4.03ch12_2	ST4.03ch12	3492442	C	T	downstream_gene_variant	PGSC0003DMG400000272	YA5
PGSC0003DMG400000272_SNP3	ST4.03ch12_2	ST4.03ch12	3492622	C	T	missense_variant	PGSC0003DMG400000272	YA5
PGSC0003DMG400000272_SNP4	ST4.03ch12_2	ST4.03ch12	3493099	C	A	missense_variant	PGSC0003DMG400000272	YA5
PGSC0003DMG400000272_SNP5	ST4.03ch12_2	ST4.03ch12	3493119	C	T	missense_variant	PGSC0003DMG400000272	YA5
PGSC0003DMG400000335_SNP1	ST4.03ch12_2	ST4.03ch12	3610599	T	C	missense_variant	PGSC0003DMG400000335	Cytokinin oxidase/dehydrogenase 2
PGSC0003DMG400000335_SNP8	ST4.03ch12_2	ST4.03ch12	3611411	G	C	missense_variant	PGSC0003DMG400000335	Cytokinin oxidase/dehydrogenase 2
PGSC0003DMG400000335_SNP2	ST4.03ch12_2	ST4.03ch12	3611451	C	A	missense_variant	PGSC0003DMG400000335	Cytokinin oxidase/dehydrogenase 2
PGSC0003DMG400000335_SNP3	ST4.03ch12_2	ST4.03ch12	3611513	A	G	missense_variant	PGSC0003DMG400000335	Cytokinin oxidase/dehydrogenase 2
PGSC0003DMG400000335_SNP4	ST4.03ch12_2	ST4.03ch12	3612388	G	A	missense_variant	PGSC0003DMG400000335	Cytokinin oxidase/dehydrogenase 2
PGSC0003DMG400000335_SNP5	ST4.03ch12_2	ST4.03ch12	3612565	G	A	missense_variant	PGSC0003DMG400000335	Cytokinin oxidase/dehydrogenase 2
PGSC0003DMG400000335_SNP6	ST4.03ch12_2	ST4.03ch12	3612635	G	A	missense_variant	PGSC0003DMG400000335	Cytokinin oxidase/dehydrogenase 2
PGSC0003DMG400000335_SNP7	ST4.03ch12_2	ST4.03ch12	3612696	T	A	missense_variant	PGSC0003DMG400000335	Cytokinin oxidase/dehydrogenase 2
PGSC0003DMG400000277_SNP1	ST4.03ch12_2	ST4.03ch12	3651581	T	G	intron_variant	PGSC0003DMG400000277	Cytokinin oxidase/dehydrogenase 2
PGSC0003DMG400000277_SNP2	ST4.03ch12_2	ST4.03ch12	3652564	G	A	intron_variant	PGSC0003DMG400000277	Cytokinin oxidase/dehydrogenase 2
PGSC0003DMG400000277_SNP3	ST4.03ch12_2	ST4.03ch12	3652967	G	A	missense_variant	PGSC0003DMG400000277	Cytokinin oxidase/dehydrogenase 2
PGSC0003DMG400000337_SNP1	ST4.03ch12_2	ST4.03ch12	3659744	C	A	stop_gained	PGSC0003DMG400000337	Carbamoyl phosphate synthase small subunit
PGSC0003DMG400000278_SNP1	ST4.03ch12_2	ST4.03ch12	3665128	C	T	upstream_gene_variant	PGSC0003DMG400000278	CwfJ-like family protein / zinc finger (CCCH-type) family protein
PGSC0003DMG400000278_SNP2	ST4.03ch12_2	ST4.03ch12	3666194	C	A	upstream_gene_variant	PGSC0003DMG400000278	CwfJ-like family protein / zinc finger (CCCH-type) family protein
PGSC0003DMG400000278_SNP3	ST4.03ch12_2	ST4.03ch12	3668561	A	G	missense_variant	PGSC0003DMG400000278	CwfJ-like family protein / zinc finger (CCCH-type) family protein
PGSC0003DMG400000284_SNP2	ST4.03ch12_2	ST4.03ch12	3809590	G	T	missense_variant	PGSC0003DMG400000284	1-aminocyclopropane-1-carboxylate synthase
PGSC0003DMG400000284_SNP1	ST4.03ch12_2	ST4.03ch12	3809712	C	T	intron_variant	PGSC0003DMG400000284	1-aminocyclopropane-1-carboxylate synthase
PGSC0003DMG402000346_SNP1	ST4.03ch12_2	ST4.03ch12	3825880	A	G	stop_lost	PGSC0003DMG402000346	Chloroplast processing enzyme
PGSC0003DMG400000347_SNP3	ST4.03ch12_2	ST4.03ch12	3847721	G	A	missense_variant	PGSC0003DMG400000347	Iaa-amino acid hydrolase 11
PGSC0003DMG400000347_SNP1	ST4.03ch12_2	ST4.03ch12	3847828	A	T	missense_variant	PGSC0003DMG400000347	Iaa-amino acid hydrolase 11
PGSC0003DMG400000347_SNP5	ST4.03ch12_2	ST4.03ch12	3848209	T	G	missense_variant	PGSC0003DMG400000347	Iaa-amino acid hydrolase 11
PGSC0003DMG400000347_SNP2	ST4.03ch12_2	ST4.03ch12	3848237	A	T	missense_variant	PGSC0003DMG400000347	Iaa-amino acid hydrolase 11
PGSC0003DMG400000347_SNP4	ST4.03ch12_2	ST4.03ch12	3849549	T	A	missense_variant	PGSC0003DMG400000347	Iaa-amino acid hydrolase 11
PGSC0003DMG400000350_SNP1	ST4.03ch12_2	ST4.03ch12	3878650	G	T	stop_gained	PGSC0003DMG400000350	Zinc finger CCCH domain-containing protein 20
PGSC0003DMG400037669_SNP1	ST4.03ch12_2	ST4.03ch12	3965963	G	A	intron_variant	PGSC0003DMG400037669	Profilin
PGSC0003DMG400037669_SNP2	ST4.03ch12_2	ST4.03ch12	3967112	T	G	intron_variant	PGSC0003DMG400037669	Profilin
PGSC0003DMG400000291_SNP7	ST4.03ch12_2	ST4.03ch12	3975101	C	A	missense_variant	PGSC0003DMG400000291	Profilin
PGSC0003DMG400000291_SNP8	ST4.03ch12_2	ST4.03ch12	3975158	G	T	missense_variant	PGSC0003DMG400000291	Profilin
PGSC0003DMG400000291_SNP1	ST4.03ch12_2	ST4.03ch12	3975559	T	C	downstream_gene_variant	PGSC0003DMG400000291	Profilin
PGSC0003DMG400000291_SNP2	ST4.03ch12_2	ST4.03ch12	3976706	G	A	downstream_gene_variant	PGSC0003DMG400000291	Profilin
PGSC0003DMG400000291_SNP3	ST4.03ch12_2	ST4.03ch12	3977858	A	C	missense_variant	PGSC0003DMG400000291	Profilin
PGSC0003DMG400000291_SNP4	ST4.03ch12_2	ST4.03ch12	3977864	A	T	missense_variant	PGSC0003DMG400000291	Profilin
PGSC0003DMG400000291_SNP5	ST4.03ch12_2	ST4.03ch12	3977906	C	A	missense_variant	PGSC0003DMG400000291	Profilin
PGSC0003DMG400000291_SNP6	ST4.03ch12_2	ST4.03ch12	3977937	T	A	missense_variant	PGSC0003DMG400000291	Profilin
PGSC0003DMG400000297_SNP1	ST4.03ch12_2	ST4.03ch12	4089882	G	T	stop_gained	PGSC0003DMG400000297	Senescence-associated protein
PGSC0003DMG400000297_SNP2	ST4.03ch12_2	ST4.03ch12	4091071	C	T	upstream_gene_variant	PGSC0003DMG400000297	Senescence-associated protein
PGSC0003DMG400000360_SNP1	ST4.03ch12_2	ST4.03ch12	4112989	G	A	stop_gained	PGSC0003DMG400000360	Malic enzyme
PGSC0003DMG402000299_SNP1	ST4.03ch12_2	ST4.03ch12	4170339	C	A	stop_gained	PGSC0003DMG402000299	Serine-threonine protein kinase, plant-type
PGSC0003DMG400000364_SNP1	ST4.03ch12_2	ST4.03ch12	4216018	G	A	3_prime_UTR_variant	PGSC0003DMG400000364	GAMYB-binding protein
PGSC0003DMG400000364_SNP2	ST4.03ch12_2	ST4.03ch12	4217719	G	C	missense_variant	PGSC0003DMG400000364	GAMYB-binding protein
PGSC0003DMG400000366_SNP1	ST4.03ch12_2	ST4.03ch12	4269393	A	G	3_prime_UTR_variant	PGSC0003DMG400000366	Exostosin family protein
PGSC0003DMG400000366_SNP10	ST4.03ch12_2	ST4.03ch12	4269884	C	T	missense_variant	PGSC0003DMG400000366	Exostosin family protein
PGSC0003DMG400000366_SNP2	ST4.03ch12_2	ST4.03ch12	4270801	G	A	intron_variant	PGSC0003DMG400000366	Exostosin family protein
PGSC0003DMG400000366_SNP9	ST4.03ch12_2	ST4.03ch12	4271885	T	C	missense_variant	PGSC0003DMG400000366	Exostosin family protein
PGSC0003DMG400000366_SNP3	ST4.03ch12_2	ST4.03ch12	4272158	A	G	synonymous_variant	PGSC0003DMG400000366	Exostosin family protein
PGSC0003DMG400000366_SNP4	ST4.03ch12_2	ST4.03ch12	4272218	T	C	missense_variant	PGSC0003DMG400000366	Exostosin family protein
PGSC0003DMG400000366_SNP5	ST4.03ch12_2	ST4.03ch12	4272233	A	G	missense_variant	PGSC0003DMG400000366	Exostosin family protein
PGSC0003DMG400000366_SNP6	ST4.03ch12_2	ST4.03ch12	4272253	A	G	missense_variant	PGSC0003DMG400000366	Exostosin family protein
PGSC0003DMG400000366_SNP7	ST4.03ch12_2	ST4.03ch12	4272858	C	A	missense_variant	PGSC0003DMG400000366	Exostosin family protein
PGSC0003DMG400000366_SNP8	ST4.03ch12_2	ST4.03ch12	4272886	C	A	missense_variant	PGSC0003DMG400000366	Exostosin family protein
PGSC0003DMG400000301_SNP1	ST4.03ch12_2	ST4.03ch12	4290434	A	T	stop_gained	PGSC0003DMG400000301	Ring finger protein
PGSC0003DMG400000375_SNP1	ST4.03ch12_2	ST4.03ch12	4370476	C	A	3_prime_UTR_variant	PGSC0003DMG400000375	Auxin/indole-3-acetic acid 4
PGSC0003DMG400000375_SNP2	ST4.03ch12_2	ST4.03ch12	4370858	G	C	downstream_gene_variant	PGSC0003DMG400000375	Auxin/indole-3-acetic acid 4
PGSC0003DMG400000375_SNP3	ST4.03ch12_2	ST4.03ch12	4371321	A	G	3_prime_UTR_variant	PGSC0003DMG400000375	Auxin/indole-3-acetic acid 4
PGSC0003DMG400000375_SNP4	ST4.03ch12_2	ST4.03ch12	4374074	A	G	missense_variant	PGSC0003DMG400000375	Auxin/indole-3-acetic acid 4
PGSC0003DMG400000307_SNP3	ST4.03ch12_2	ST4.03ch12	4434886	G	T	missense_variant	PGSC0003DMG400000307	Protein ABIL5
PGSC0003DMG400000307_SNP1	ST4.03ch12_2	ST4.03ch12	4434979	G	A	upstream_gene_variant	PGSC0003DMG400000307	Protein ABIL5
PGSC0003DMG400000307_SNP2	ST4.03ch12_2	ST4.03ch12	4436266	G	A	upstream_gene_variant	PGSC0003DMG400000307	Protein ABIL5
PGSC0003DMG400000379_SNP1	ST4.03ch12_2	ST4.03ch12	4479865	T	C	intron_variant	PGSC0003DMG400000379	PERK1 kinase
PGSC0003DMG400000379_SNP3	ST4.03ch12_2	ST4.03ch12	4480571	T	C	missense_variant	PGSC0003DMG400000379	PERK1 kinase
PGSC0003DMG400000379_SNP2	ST4.03ch12_2	ST4.03ch12	4481830	C	T	intron_variant	PGSC0003DMG400000379	PERK1 kinase
PGSC0003DMG400000379_SNP4	ST4.03ch12_2	ST4.03ch12	4482303	A	G	missense_variant	PGSC0003DMG400000379	PERK1 kinase
PGSC0003DMG400000379_SNP5	ST4.03ch12_2	ST4.03ch12	4482667	T	C	missense_variant	PGSC0003DMG400000379	PERK1 kinase
PGSC0003DMG400000317_SNP1	ST4.03ch12_2	ST4.03ch12	4568575	C	T	stop_gained	PGSC0003DMG400000317	Arabinogalactan peptide 22
PGSC0003DMG400040395_SNP1	ST4.03ch12_2	ST4.03ch12	4597190	T	G	intron_variant	PGSC0003DMG400040395	Ulp1 protease family, C-terminal catalytic domain containing protein
PGSC0003DMG400040395_SNP2	ST4.03ch12_2	ST4.03ch12	4598198	T	G	intron_variant	PGSC0003DMG400040395	Ulp1 protease family, C-terminal catalytic domain containing protein
PGSC0003DMG400000383_SNP1	ST4.03ch12_2	ST4.03ch12	4659979	C	A	intron_variant	PGSC0003DMG400000383	Mrp protein
PGSC0003DMG400000383_SNP4	ST4.03ch12_2	ST4.03ch12	4661885	C	A, T	missense_variant	PGSC0003DMG400000383	Mrp protein
PGSC0003DMG400000383_SNP2	ST4.03ch12_2	ST4.03ch12	4662293	T	C	intron_variant	PGSC0003DMG400000383	Mrp protein
PGSC0003DMG400000383_SNP3	ST4.03ch12_2	ST4.03ch12	4663144	C	G	downstream_gene_variant	PGSC0003DMG400000383	Mrp protein
PGSC0003DMG400029341_SNP1	ST4.03ch12_3	ST4.03ch12	58594825	C	T, C	3_prime_UTR_variant	PGSC0003DMG400029341	TSI-1 protein
PGSC0003DMG400008633_SNP1	ST4.03ch12_3	ST4.03ch12	58742124	G	A	missense_variant	PGSC0003DMG400008633	Chalcone synthase G
PGSC0003DMG400008628_SNP1	ST4.03ch12_3	ST4.03ch12	58816433	C	T	stop_gained	PGSC0003DMG400008628	RNase H family protein
PGSC0003DMG400008623_SNP1	ST4.03ch12_3	ST4.03ch12	58818370	C	T	downstream_gene_variant	PGSC0003DMG400008623	LEA III protein isoform 1
PGSC0003DMG400008636_SNP1	ST4.03ch12_3	ST4.03ch12	58869912	T	C, TA	stop_lost	PGSC0003DMG400008636	Gene of unknown function
PGSC0003DMG400016873_SNP1	ST4.03ch12_3	ST4.03ch12	58955815	C	A	stop_gained	PGSC0003DMG400016873	Chalcone synthase J
PGSC0003DMG400016876_SNP1	ST4.03ch12_3	ST4.03ch12	58972430	A	C	5_prime_UTR_variant	PGSC0003DMG400016876	Inositol oxygenase 4
PGSC0003DMG400016876_SNP2	ST4.03ch12_3	ST4.03ch12	58972692	A	C	missense_variant	PGSC0003DMG400016876	Inositol oxygenase 4
PGSC0003DMG402004569_SNP1	ST4.03ch12_3	ST4.03ch12	59200664	G	A	5_prime_UTR_variant	PGSC0003DMG402004569	Phosphoribosyl-ATP pyrophosphatase
PGSC0003DMG402004569_SNP2	ST4.03ch12_3	ST4.03ch12	59203465	C	T	missense_variant	PGSC0003DMG402004569	Phosphoribosyl-ATP pyrophosphatase
PGSC0003DMG402004570_SNP1	ST4.03ch12_3	ST4.03ch12	59212704	G	A	upstream_gene_variant	PGSC0003DMG402004570	Arp2/3 complex 20 kD subunit
PGSC0003DMG402004570_SNP2	ST4.03ch12_3	ST4.03ch12	59213416	C	A	upstream_gene_variant	PGSC0003DMG402004570	Arp2/3 complex 20 kD subunit
PGSC0003DMG402004570_SNP3	ST4.03ch12_3	ST4.03ch12	59216892	A	G	upstream_gene_variant	PGSC0003DMG402004570	Arp2/3 complex 20 kD subunit
PGSC0003DMG400041887_SNP1	ST4.03ch12_3	ST4.03ch12	59236908	G	A	missense_variant	PGSC0003DMG400041887	AP2 domain-containing transcription factor
PGSC0003DMG400041887_SNP2	ST4.03ch12_3	ST4.03ch12	59236971	G	A	missense_variant	PGSC0003DMG400041887	AP2 domain-containing transcription factor
